# Supplementary material for: Arbuscular mycorrhiza-induced growth promotion and disease resistance are fine-tuned by growth-defense tradeoffs in Lotus japonicus and tomato
Source: Plant Biotechnol (Tokyo). 2025 Sep 25;42(3):289–98. doi: 10.5511/plantbiotechnology.25.0220a (PMC12573571; doi:10.5511/plantbiotechnology.25.0220a)
Supplement: Supplementary Data [file plantbiotechnology-42-3-25.0220a_s002.xlsx]

## Sheet: Table S1
Supplementary Table S1 RNA sequencing summary of Lotus japonicus
Sample name	Description	Total reads No.	Average length	Total bases	Trimmed reads No.	Q30 bases	GC content	Alignment rate
Control-1	Uninoculated roots	48.182356 M	150 bp	7.227353 G	47.460060 M	6.890359 G	0.491044	0.5575
Control-2	Uninoculated roots	37.695258 M	150 bp	5.654289 G	37.125024 M	5.379249 G	0.521907	0.4007
Control-3	Uninoculated roots	45.893448 M	150 bp	6.884017 G	45.230238 M	6.571412 G	0.484303	0.628
Gm-1	Gigaspora margarita inoculated roots	46.352906 M	150 bp	6.952936 G	45.709600 M	6.643269 G	0.464322	0.4604
Gm-2	G. margarita inoculated roots	46.262836 M	150 bp	6.939425 G	45.574330 M	6.620186 G	0.456089	0.507
Gm-3	G. margarita inoculated roots	48.509562 M	150 bp	7.276434 G	47.795554 M	6.926753 G	0.456937	0.4513
Ri-1	Rhizophagus irregularis inoculated roots	60.697316 M	150 bp	9.104597 G	59.741752 M	8.696263 G	0.474588	0.6772
Ri-2	R. irregularis inoculated roots	54.642556 M	150 bp	8.196383 G	53.817572 M	7.838749 G	0.472176	0.6933
Ri-3	R. irregularis inoculated roots	46.578334 M	150 bp	6.986750 G	45.885062 M	6.640287 G	0.480588	0.5175

## Sheet: Table S2
Supplementary Table S2. List of differentially expressed genes in Lotus japonicus roots colonized by Rhizophagus irregularis
Gene ID	Description	logFC	logCPM	PValue	FDR
Lj1g3v4047250	cysteine proteinase	14.9613	5.47888	3.89872e-05	0.0279543
Lj0g3v0110289	Uncharacterized	14.577	5.09473	4.13584e-05	0.0285679
Lj1g3v4047290	cysteine proteinase	13.9841	4.50209	4.58424e-05	0.0295499
Lj0g3v0300659	cysteine proteinase	13.489	4.00733	4.98393e-05	0.0304727
Lj6g3v2055760	kelch-like protein 8-like	13.3499	3.86849	1.68055e-06	0.00536129
Lj1g3v3975750	blue copper protein-like	12.6479	3.16725	5.84961e-05	0.0333159
Lj1g3v2632960	Uncharacterized	12.3686	2.88858	1.48148e-05	0.0168944
Lj3g3v1641950	cysteine proteinase	12.0326	2.55321	6.71954e-05	0.0370033
Lj5g3v2169500	myristoyl-acyl carrier protein thioesterase, chloroplastic-like	11.8513	2.37241	7.07005e-05	0.0379287
Lj2g3v2002920	subtilase	11.7626	2.93706	5.30967e-05	0.0314568
Lj1g3v4047270	cysteine proteinase	11.4879	4.11465	0.00010358	0.0446271
Lj5g3v1190130	acidic endochitinase-like	11.4877	4.88364	2.85947e-05	0.0235419
Lj1g3v0053670	Uncharacterized	11.3962	1.91896	8.26591e-05	0.0416408
Lj2g3v1467810	Uncharacterized	11.3391	9.33502	7.68939e-06	0.0125156
Lj0g3v0349529	triacylglycerol lipase 2-like	11.2305	1.75401	8.74203e-05	0.0417773
Lj3g3v3541750	XIP aquaporin	11.1866	1.71064	2.21123e-05	0.0204301
Lj4g3v1287360	subtilase	11.1639	3.76852	0.000110222	0.0453845
Lj2g3v2002910	subtilase	11.163	3.76768	0.000110251	0.0453845
Lj0g3v0300649	cysteine proteinase	11.0967	1.62082	9.2167e-05	0.0425733
Lj4g3v3061500	probable peptide transporter At1g52190-like	11.0867	1.61085	9.24333e-05	0.0425733
Lj5g3v2169510	Uncharacterized	11.0842	1.60836	9.26511e-05	0.0425733
Lj1g3v3182350	Uncharacterized	11.0512	1.57558	9.42057e-05	0.0425733
Lj1g3v4047240	cysteine proteinase	11.0088	5.28826	3.2534e-05	0.0255217
Lj6g3v0927150	Uncharacterized	10.973	1.49951	8.83064e-07	0.00349664
Lj0g3v0111029	Uncharacterized	10.9253	1.45043	0.000100177	0.0437855
Lj0g3v0216519	germin-like protein 9-3-like	10.906	7.56367	9.62347e-06	0.0137969
Lj2g3v0561290	Uncharacterized	10.7594	4.66562	5.67534e-06	0.0109749
Lj2g3v1267200	acidic endochitinase-like	10.7332	6.13526	6.59099e-06	0.0119144
Lj5g3v1176710	Uncharacterized	10.7315	5.54547	8.48241e-05	0.0416408
Lj4g3v2618520	NIP aquaporin	10.6524	1.17928	0.000114912	0.0458213
Lj0g3v0178109	Uncharacterized	10.6275	1.15461	0.000116589	0.0459467
Lj1g3v5021050	Uncharacterized	10.5248	1.05267	0.0001235	0.0477646
Lj5g3v1412690	pathogenesis-related protein PR-4A-like isoform X1	10.4606	0.989012	0.000128684	0.0479841
Lj3g3v3579330	Uncharacterized	9.93041	6.77607	5.55638e-06	0.0109749
Lj3g3v0527240	plasma membrane ATPase 1-like isoform 2	9.67915	5.35034	1.0528e-05	0.0148379
Lj0g3v0169829	blue copper protein-like	9.38044	5.15764	0.000127947	0.0479841
Lj3g3v1718920	cytokinin-O-glucosyltransferase	9.37447	-0.0804314	0.000136095	0.0489901
Lj0g3v0083929	Uncharacterized	9.37384	-0.0770665	3.05737e-05	0.0242123
Lj3g3v1531180	Uncharacterized	9.21399	2.65139	0.000134203	0.0489447
Lj1g3v3354080	Uncharacterized	9.04381	4.10984	1.43066e-05	0.016875
Lj3g3v0424200	blue copper protein-like	8.93885	3.21379	4.83139e-05	0.0298141
Lj0g3v0000069	cysteine proteinase	8.76566	3.83643	9.39653e-05	0.0425733
Lj0g3v0100599	dihydrodipicolinate synthase 2, chloroplastic-like	8.39868	3.45168	1.71497e-05	0.0176056
Lj2g3v3338990	probable serine/threonine-protein kinase WNK11-like	8.37437	-1.02906	4.32485e-05	0.0287699
Lj2g3v1984740	PALMATE-LIKE PENTAFOLIATA1	8.28912	2.87358	1.14484e-05	0.0154303
Lj3g3v1182390	germin-like protein 9-3-like	7.89078	6.59339	1.41601e-05	0.016875
Lj4g3v3115140	ABC transporter G family member 16-like	7.87959	3.47101	0.000135792	0.0489901
Lj2g3v2509000	probable glutathione S-transferase-like	7.80729	3.32137	6.39125e-06	0.01181
Lj2g3v1828780	Uncharacterized	7.77314	7.29993	2.41009e-06	0.00691057
Lj0g3v0115919	Uncharacterized	7.57154	-1.71788	4.20364e-05	0.0285679
Lj2g3v1002750	carbonic anhydrase	7.43845	5.00029	1.40076e-05	0.016875
Lj5g3v0465920	serine/threonine-protein kinase CTR1-like	7.39021	2.2472	1.69488e-05	0.0176056
Lj1g3v5061250	Uncharacterized	7.34049	-1.73609	8.42974e-05	0.0416408
Lj1g3v3975740	blue copper protein-like	7.32086	5.20472	2.18056e-05	0.0203731
Lj2g3v0483890	Uncharacterized	7.29965	-1.95865	0.000104848	0.04471
Lj0g3v0068699	Uncharacterized	7.2484	-1.8083	0.000107728	0.0450146
Lj0g3v0236629	Uncharacterized	7.13251	2.28064	0.000118051	0.0463032
Lj0g3v0207289	probable LRR receptor-like serine/threonine-protein kinase At4g31250-like	6.97512	2.54064	3.93319e-06	0.0090849
Lj0g3v0162709	Uncharacterized	6.89994	5.18285	1.9243e-05	0.018456
Lj1g3v1991630	receptor-like protein kinase	6.70639	2.27515	1.50292e-05	0.0168944
Lj4g3v2140260	cysteine-rich receptor-like protein kinase	6.56914	0.0661609	8.67887e-05	0.0417773
Lj0g3v0147419	Uncharacterized	6.54672	-2.40604	1.65054e-05	0.0175958
Lj0g3v0205119	Uncharacterized	6.48281	-2.43518	5.78667e-05	0.0331848
Lj1g3v0765560	monocopper oxidase-like protein SKU5-like	6.34028	-0.174278	9.35195e-05	0.0425733
Lj6g3v2171900	Uncharacterized	6.31979	-2.60801	7.27315e-05	0.0383614
Lj0g3v0127579	Uncharacterized	6.3047	-2.62732	0.000106966	0.0449217
Lj0g3v0168269	Uncharacterized	6.25483	4.95612	2.40648e-05	0.0212879
Lj0g3v0008099	high affinity cationic amino acid transporter 1-like	6.23497	1.72653	1.44087e-05	0.016875
Lj1g3v2001820	Uncharacterized	6.23497	1.72653	1.44079e-05	0.016875
Lj5g3v1698930	monocopper oxidase-like protein SKU5-like	6.04663	0.0430384	3.00731e-05	0.0240449
Lj1g3v0416320	Uncharacterized	6.04233	0.385995	7.4835e-05	0.0391368
Lj4g3v0496650	Uncharacterized	5.96141	-0.520186	4.84036e-05	0.0298141
Lj1g3v0948470	AM-induced phosphate transporter	5.91547	8.24051	4.36749e-05	0.028823
Lj6g3v0204660	Uncharacterized	5.80501	4.50863	4.26013e-05	0.0285679
Lj6g3v1160740	RING/FYVE/PHD-type zinc finger family protein	5.59463	-0.837928	1.93098e-05	0.018456
Lj6g3v1966840	peptide transporter PTR1	5.46318	3.69422	5.98033e-05	0.0336967
Lj4g3v2376300	UDP-glucose flavonoid 3-O-glucosyltransferase 7-like	5.26069	3.07319	1.91116e-05	0.018456
Lj6g3v1513560	major allergen Pru ar 1-like	5.20969	5.18951	4.79016e-05	0.0298141
Lj1g3v5021090	Uncharacterized	5.1252	1.04178	7.06101e-05	0.0379287
Lj2g3v1079560	biotin carboxyl carrier protein of acetyl-CoA carboxylase 2, chloroplastic-like	5.06168	4.98453	5.58426e-05	0.0324431
Lj2g3v1058050	protein FEZ-like	4.85405	0.858448	4.01345e-05	0.0280446
Lj4g3v1415280	Uncharacterized	4.7334	2.15496	7.89406e-05	0.0402123
Lj5g3v1174330	Uncharacterized	4.3427	3.76672	3.05762e-06	0.00820162
Lj6g3v1946290	pyruvate dehydrogenase E1 component subunit beta-like	4.30314	4.79616	3.79464e-05	0.0277587
Lj0g3v0086249	Uncharacterized	4.15258	-0.0343837	4.53636e-05	0.0294697
Lj3g3v3244190	Uncharacterized	4.05617	4.59107	7.82665e-06	0.0125156
Lj0g3v0294419	UDP-arabinopyranose mutase 3-like	4.04173	3.98927	3.93169e-05	0.0279543
Lj1g3v1854340	Uncharacterized	3.95987	1.39442	5.47882e-05	0.0320831
Lj0g3v0172609	Uncharacterized	3.88684	0.106499	0.000116303	0.0459467
Lj4g3v0254240	Uncharacterized	3.78485	-0.332274	5.80097e-10	1.60789e-05
Lj3g3v3055600	4-coumarate--CoA ligase-like 7-like	3.74273	0.980044	0.000135646	0.0489901
Lj5g3v2099760	Uncharacterized	3.71384	4.11486	2.90288e-06	0.00804609
Lj3g3v1294380	Uncharacterized	3.71196	1.79484	2.24739e-05	0.020536
Lj5g3v1302260	subtilisin-like protease-like	3.70805	5.13688	0.000122454	0.0475814
Lj5g3v0963130	phenazine biosynthesis PhzC/PhzF protein isoform 2	3.59719	-1.06142	2.92185e-05	0.0238196
Lj4g3v3002430	Uncharacterized	3.57615	5.21932	8.16364e-06	0.0125709
Lj0g3v0307299	Uncharacterized	3.52413	-1.7174	0.000128397	0.0479841
Lj0g3v0281529	serine carboxypeptidase-like 42-like isoform X2	3.52109	3.26406	8.97326e-05	0.0425733
Lj0g3v0285149	inorganic phosphate transporter 2-1, chloroplastic-like	3.4967	3.01307	6.52772e-05	0.0361866
Lj0g3v0020899	Uncharacterized	3.45592	1.12762	0.000111905	0.0456139
Lj1g3v2983450	Uncharacterized	3.45592	1.12762	0.000111896	0.0456139
Lj4g3v1452000	galactinol--sucrose galactosyltransferase-like	3.45131	0.832357	1.10425e-10	4.76368e-06
Lj2g3v1014480	zinc transporter 3-like	3.4478	1.09052	8.56323e-05	0.0416408
Lj0g3v0172579	Uncharacterized	3.36132	0.466086	0.000104729	0.04471
Lj0g3v0348859	Uncharacterized	3.35296	-1.46545	1.42848e-05	0.016875
Lj6g3v0216880	Uncharacterized	3.27293	-1.21602	2.69055e-05	0.0229042
Lj6g3v1161800	GDSL esterase/lipase 5-like	3.11532	2.16922	1.70111e-05	0.0176056
Lj0g3v0238729	Uncharacterized	3.08586	0.171678	9.2131e-05	0.0425733
Lj4g3v2478500	probable inositol transporter 2-like	2.98419	1.86542	7.81462e-05	0.0401117
Lj6g3v1382320	Uncharacterized	2.9723	2.66311	1.14576e-10	4.76368e-06
Lj0g3v0168879	N3 like protein	2.90963	0.389169	8.84852e-09	0.00012263
Lj4g3v0244140	Uncharacterized	2.83635	0.215016	4.42455e-06	0.0098373
Lj2g3v0765370	Uncharacterized	2.80426	3.93267	5.20798e-07	0.00249216
Lj6g3v0216850	Uncharacterized	2.69995	-0.484716	1.56175e-05	0.0172898
Lj6g3v1382360	Uncharacterized	2.67733	0.484359	2.26988e-06	0.00674097
Lj1g3v0948550	bidirectional sugar transporter SWEET3-like	2.61731	1.40698	6.96244e-09	0.00011579
Lj1g3v3268820	Uncharacterized	2.58801	0.880737	0.000114009	0.0458213
Lj1g3v4918700	epoxide hydrolase 2-like	2.57855	3.38985	0.000126274	0.0479454
Lj4g3v0254200	Uncharacterized	2.53198	0.314684	2.02319e-07	0.00132569
Lj0g3v0047569	Uncharacterized	2.44343	-0.15564	1.09952e-05	0.0152381
Lj4g3v1410010	myosin heavy chain kinase B-like	2.3364	1.41	5.39473e-07	0.00249216
Lj0g3v0044349	recname: Full=Asparagine synthetase	2.29222	2.58891	1.50057e-06	0.00499108
Lj0g3v0295349	Uncharacterized	2.29222	2.58891	1.50053e-06	0.00499108
Lj5g3v0962560	Uncharacterized	2.29101	1.23215	3.90808e-06	0.0090849
Lj3g3v0708190	dihydrolipoyllysine-residue acetyltransferase component of pyruvate dehydrogenase complex-like	2.27946	2.99818	0.000125856	0.0479454
Lj2g3v2002200	nitrate transporter	2.26087	1.59233	9.38867e-06	0.0136964
Lj4g3v1273870	Uncharacterized	2.26087	1.59233	9.38458e-06	0.0136964
Lj2g3v0765360	Uncharacterized	2.2346	2.75445	7.93094e-05	0.0402123
Lj2g3v2969650	Uncharacterized	2.11492	5.12397	1.18262e-08	0.000140483
Lj4g3v0484110	Uncharacterized	2.05653	0.928724	2.83994e-05	0.0235419
Lj0g3v0295359	Uncharacterized	2.03356	1.06062	1.91798e-05	0.018456
Lj0g3v0069449	Uncharacterized	2.02188	5.99364	2.9716e-08	0.000308872
Lj4g3v0473690	Uncharacterized	2.01477	0.817144	6.88895e-05	0.0376181
Lj4g3v0484120	Uncharacterized	2.00735	0.540487	5.33404e-05	0.0314568
Lj1g3v0054720	Uncharacterized	2.00278	0.935868	2.69938e-05	0.0229042
Lj0g3v0044359	Uncharacterized	1.98369	1.07076	2.72967e-05	0.0229273
Lj0g3v0314289	arginase-like	1.97252	0.42949	1.29817e-05	0.016875
Lj0g3v0161989	ocs element-binding factor	1.9705	2.76139	4.6205e-07	0.0024013
Lj3g3v0950120	metal tolerance protein 10-like	1.96644	1.14185	2.31248e-05	0.020901
Lj0g3v0044369	Uncharacterized	1.95219	1.16061	5.27906e-05	0.0314568
Lj0g3v0295369	Uncharacterized	1.95219	1.16061	5.27844e-05	0.0314568
Lj4g3v0473700	Uncharacterized	1.93888	0.561779	9.38033e-05	0.0425733
Lj0g3v0044379	Uncharacterized	1.92264	1.19574	9.89758e-05	0.0437773
Lj0g3v0295379	Uncharacterized	1.92264	1.19574	9.89567e-05	0.0437773
Lj3g3v1789010	MLP-like protein	1.92082	2.75789	0.000115131	0.0458213
Lj6g3v2043320	Uncharacterized	1.89128	5.00643	8.49085e-05	0.0416408
Lj0g3v0288919	NADP-dependent alkenal double bond reductase P1-like	1.89096	3.76496	8.55535e-06	0.0129346
Lj0g3v0044389	Uncharacterized	1.85073	1.46678	0.000125389	0.0479454
Lj0g3v0295389	Uncharacterized	1.85073	1.46678	0.000125386	0.0479454
Lj3g3v3336280	Uncharacterized	1.80094	4.49205	1.42425e-07	0.00107664
Lj1g3v1788290	Uncharacterized	1.79489	2.65072	2.37943e-05	0.0212749
Lj4g3v1089480	Uncharacterized	1.69583	4.63326	3.50008e-05	0.0269484
Lj4g3v1089490	Uncharacterized	1.69583	4.63326	3.49109e-05	0.0269484
Lj4g3v1089500	Uncharacterized	1.67394	4.50065	5.1963e-05	0.0314568
Lj0g3v0066809	Uncharacterized	1.67071	1.72871	4.22821e-05	0.0285679
Lj5g3v1530100	galactinol synthase	1.66036	5.40362	7.48614e-07	0.00313424
Lj1g3v0395840	Uncharacterized	1.65765	1.6317	3.96692e-05	0.0279543
Lj5g3v2259700	Uncharacterized	1.6319	2.58965	7.17326e-06	0.0121798
Lj0g3v0295419	Uncharacterized	1.61694	4.34057	6.92167e-05	0.0376181
Lj1g3v4694290	Uncharacterized	1.61641	1.97699	7.66203e-05	0.03982
Lj0g3v0044419	Uncharacterized	1.61459	4.34114	7.12182e-05	0.0379616
Lj3g3v2235790	Uncharacterized	1.57484	4.27871	0.000106605	0.0449217
Lj4g3v0536640	Uncharacterized	1.53304	4.6071	4.76051e-05	0.0298141
Lj0g3v0289579	basic leucine zipper 63-like	1.45321	2.50635	3.55002e-05	0.0270821
Lj6g3v2222120	vacuolar iron transporter homolog 4-like	1.45135	4.83341	1.3462e-05	0.016875
Lj3g3v0478120	DNA-damage-repair/toleration protein DRT100-like	1.44757	3.21652	6.24238e-05	0.0348371
Lj5g3v1498100	Uncharacterized	1.4463	5.74499	4.68204e-05	0.0298141
Lj5g3v1988770	NADPH oxidase	1.44545	1.86926	0.000119751	0.0467496
Lj3g3v3639520	S-norcoclaurine synthase-like	1.38215	6.18969	4.81205e-05	0.0298141
Lj2g3v0741960	Uncharacterized	1.33501	3.18755	7.2891e-05	0.0383614
Lj4g3v0109450	oligopeptide transporter 3-like	1.31991	3.61338	9.59733e-05	0.0431377
Lj2g3v0741950	Uncharacterized	1.3193	3.23584	8.53899e-05	0.0416408
Lj5g3v2220250	nitrate and chloride transporter	1.31181	3.50861	0.00012777	0.0479841
Lj5g3v0586500	Uncharacterized	1.25248	5.61878	0.000131328	0.0485349
Lj5g3v0228130	Uncharacterized	-1.35173	3.65885	8.73743e-05	0.0417773
Lj6g3v1513840	pathogenesis-related protein PR10	-1.36048	4.38048	0.000130082	0.0482887
Ljmitog3v0000450	ATPase subunit 1 (mitochondrion)	-1.40319	6.17718	8.34169e-05	0.0416408
Lj0g3v0124339	ATPase subunit 1 (mitochondrion)	-1.43464	5.3392	7.81382e-05	0.0401117
Lj1g3v1060470	kinase-like protein	-1.47426	1.59015	0.000133514	0.0489447
Lj1g3v1526050	protein TRANSPARENT TESTA 12	-1.48466	2.01972	3.72105e-05	0.0276265
Lj0g3v0199449	ribosomal protein S4, mitochondrial-like	-1.55348	2.25042	5.9975e-05	0.0336967
Lj0g3v0221159	miraculin-like	-1.55549	4.10429	7.69386e-06	0.0125156
Lj0g3v0083669	uncharacterized protein TCM_031281	-1.57108	1.09295	5.61833e-05	0.0324431
Lj0g3v0107719	Uncharacterized	-1.58788	3.89505	1.61228e-05	0.0174111
Lj1g3v3330040	Uncharacterized	-1.61608	8.06211	0.00011411	0.0458213
Lj0g3v0270409	Uncharacterized	-1.619	1.96178	2.4915e-05	0.0215808
Lj0g3v0215119	Uncharacterized	-1.62685	9.97468	9.17488e-05	0.0425733
Lj1g3v3330050	class Ia chitinase	-1.63233	8.06163	9.95047e-05	0.0437784
Lj1g3v3767250	wall-associated receptor kinase 5-like	-1.66957	1.07813	1.89306e-05	0.018456
Lj0g3v0285319	probable 2-oxoglutarate/Fe(II)-dependent dioxygenase-like	-1.68739	5.0526	4.62775e-06	0.0098373
Lj0g3v0268819	Uncharacterized	-1.87733	1.82371	1.0705e-06	0.00404615
Lj0g3v0059569	Uncharacterized	-1.87959	0.318226	2.44098e-05	0.0213658
Lj1g3v4383290	Uncharacterized	-1.90334	5.19061	1.34634e-05	0.016875
Lj0g3v0242789	cysteine-rich receptor-like protein kinase 29-like isoform 2	-1.90492	0.324892	0.00010154	0.0439758
Lj1g3v4994140	pro-hevein	-1.93307	6.29086	4.58155e-06	0.0098373
Lj0g3v0183599	Uncharacterized	-2.01075	-0.575659	0.000133838	0.0489447
Lj2g3v1455170	UDP-glycosyltransferase 85A3-like	-2.02544	1.129	1.58025e-05	0.0172898
Lj3g3v2890770	peroxidase 3-like	-2.1605	0.975488	8.1345e-06	0.0125709
Lj3g3v2890760	peroxidase 3-like	-2.16211	1.26513	7.5385e-07	0.00313424
Lj2g3v2879450	Uncharacterized	-2.17216	3.85386	3.87605e-07	0.0021487
Lj2g3v2879460	ACC-oxidase	-2.18759	3.84568	3.49983e-07	0.00207872
Lj0g3v0328269	polyketide reductase	-2.19856	2.54349	1.44316e-06	0.00499108
Lj0g3v0094939	myrcene synthase, chloroplastic-like isoform X1	-2.24027	-0.591784	3.80562e-05	0.0277587
Lj0g3v0312609	kinase superfamily protein	-2.2476	-0.580135	4.15906e-05	0.0285679
Lj0g3v0216839	Uncharacterized	-2.27894	-0.26082	3.62657e-05	0.0271676
Lj1g3v1255850	transcription factor MYB48-like	-2.50957	0.7218	0.000100574	0.0437855
Lj4g3v1213510	expansin-like B1-like	-2.52085	2.02165	1.50347e-05	0.0168944
Lj4g3v0486150	2-hydroxyisoflavanone synthase	-2.63777	5.43186	1.1505e-05	0.0154303
Lj4g3v0866460	Uncharacterized	-2.65273	-0.640796	9.69619e-05	0.0433477
Lj2g3v1828840	Uncharacterized	-2.86997	-0.332951	3.22106e-06	0.00837003
Lj1g3v4693080	Uncharacterized	-2.8849	0.313629	6.35713e-06	0.01181
Lj1g3v3384600	heavy metal-associated isoprenylated plant protein 26-like	-2.98408	0.513766	3.58744e-06	0.00903958
Lj0g3v0176359	protein notum homolog	-3.0706	-2.00433	0.000115169	0.0458213
Lj2g3v0738560	Uncharacterized	-3.22139	-1.13562	3.58619e-05	0.0271093
Lj0g3v0153609	trans-cinnamate 4-monooxygenase-like isoform 1	-3.40908	-0.0976489	4.85045e-06	0.0098373
Lj5g3v2216160	trans-cinnamate 4-monooxygenase-like isoform 1	-3.40908	-0.0976489	4.84288e-06	0.0098373
Lj2g3v0889040	Uncharacterized	-3.42469	-1.85788	0.000106033	0.0449217
Lj0g3v0311669	Uncharacterized	-3.79395	-1.00763	7.17727e-06	0.0121798
Lj6g3v0585660	Uncharacterized	-3.79396	-1.00763	7.17204e-06	0.0121798
Lj2g3v0739570	Uncharacterized	-3.87524	0.398167	5.55381e-08	0.000513128
Lj6g3v1629630	Uncharacterized	-4.01053	-2.03948	4.45784e-05	0.0291876
Lj3g3v2983950	Uncharacterized	-4.23335	-2.02067	2.96836e-05	0.0239639
Lj0g3v0124249	Uncharacterized	-4.25737	-2.37639	1.84705e-05	0.018456
Lj4g3v3004050	Uncharacterized	-4.39719	-1.10419	5.56484e-09	0.000115683
Lj0g3v0060039	Uncharacterized	-4.44805	-1.64223	2.07256e-07	0.00132569
Lj0g3v0218929	Uncharacterized	-5.06509	-2.50021	2.06047e-05	0.0194698
Lj0g3v0316829	Uncharacterized	-6.43856	-2.73513	3.94248e-05	0.0279543
Lj1g3v4917460	glutaredoxin	-7.07718	-2.20001	3.71406e-06	0.00908339
Lj0g3v0069039	Uncharacterized	-7.71555	-1.75112	1.74083e-06	0.00536129
Lj0g3v0143659	Uncharacterized	-7.71661	-1.7478	0.000109665	0.0453845
Lj3g3v1404240	Uncharacterized	-8.84177	1.7187	9.9106e-08	0.000824096

## Sheet: Table S3
Supplementary Table S3. List of differentially expressed genes in Lotus japonicus roots colonized by Gigaspora margarita
Gene ID	Description	logFC	logCPM	PValue	FDR
Lj1g3v4047250	cysteine proteinase	17.1731	8.10312	3.71943e-150	3.09281e-146
Lj0g3v0300659	cysteine proteinase	16.6441	7.57417	2.32892e-126	6.91632e-123
Lj1g3v4047290	cysteine proteinase	16.2482	7.17835	9.45376e-127	2.91151e-123
Lj6g3v2055760	kelch-like protein 8-like	15.9508	6.88107	5.35575e-151	4.9483e-147
Lj0g3v0110289	Uncharacterized	15.7805	6.71086	8.19323e-133	3.24425e-129
Lj1g3v2632960	Uncharacterized	15.5722	6.50267	7.42863e-124	1.93035e-120
Lj3g3v1641950	cysteine proteinase	14.7714	5.70231	7.19457e-94	1.03147e-90
Lj1g3v4047240	cysteine proteinase	14.6826	9.01788	1.6481e-135	7.61358e-132
Lj5g3v1190130	acidic endochitinase-like	14.5536	8.02595	1.16087e-170	2.41325e-166
Lj1g3v2634000	Uncharacterized	14.5392	8.02469	9.79557e-170	1.62906e-165
Lj2g3v1267200	acidic endochitinase-like	14.5127	9.79611	5.23851e-212	4.35598e-207
Lj1g3v4047270	cysteine proteinase	14.5015	7.20539	9.1623e-132	3.46306e-128
Lj2g3v1467810	Uncharacterized	14.1224	12.0552	9.26377e-157	9.62888e-153
Lj3g3v3541750	XIP aquaporin	14.1099	5.04158	5.23615e-121	1.28059e-117
Lj5g3v1412690	pathogenesis-related protein PR-4A-like isoform X1	14.1016	5.03327	6.99847e-122	1.76347e-118
Lj2g3v2002920	subtilase	14.0594	5.48795	1.27471e-113	2.71784e-110
Lj6g3v0927150	Uncharacterized	13.9934	4.92519	1.42981e-110	2.83078e-107
Lj0g3v0349529	triacylglycerol lipase 2-like	13.9057	4.83765	8.78128e-94	1.23761e-90
Lj0g3v0300649	cysteine proteinase	13.8189	4.75097	1.2032e-90	1.58809e-87
Lj4g3v1287360	subtilase	13.6401	6.34327	1.15594e-125	3.20398e-122
Lj2g3v2002910	subtilase	13.6396	6.34278	1.08212e-125	3.10281e-122
Lj0g3v0178109	Uncharacterized	13.625	4.55731	1.8661e-77	1.76332e-74
Lj2g3v0561290	Uncharacterized	13.6016	7.56944	9.22046e-137	5.11139e-133
Lj5g3v2169500	myristoyl-acyl carrier protein thioesterase, chloroplastic-like	13.3499	4.28277	3.37436e-103	5.7263e-100
Lj1g3v3975750	blue copper protein-like	13.3041	4.23715	3.55498e-101	5.79622e-98
Lj1g3v0053670	Uncharacterized	13.2223	4.15552	1.64657e-87	1.98431e-84
Lj0g3v0111029	Uncharacterized	13.1084	4.04193	1.16733e-90	1.5656e-87
Lj5g3v1176710	Uncharacterized	13.09	7.96619	1.67167e-175	4.63347e-171
Lj1g3v4047190	cysteine proteinase	13.0161	8.12607	1.18059e-131	4.26824e-128
Lj2g3v2172990	phosphate transporter 1	13.0049	3.93876	3.99427e-67	3.16319e-64
Lj3g3v1642060	cysteine proteinase	12.9842	6.49111	1.91143e-106	3.53203e-103
Lj1g3v2634010	Uncharacterized	12.9352	3.86932	2.88088e-68	2.32577e-65
Lj3g3v0527240	plasma membrane ATPase 1-like isoform 2	12.9146	8.50023	3.88833e-160	4.61895e-156
Lj0g3v0216519	germin-like protein 9-3-like	12.8476	9.40585	7.31023e-193	3.03934e-188
Lj1g3v3182350	Uncharacterized	12.7072	3.64193	4.67831e-79	4.47144e-76
Lj4g3v3061500	probable peptide transporter At1g52190-like	12.6453	3.58023	3.37491e-69	2.83469e-66
Lj3g3v1531180	Uncharacterized	12.593	6.06819	3.10719e-130	9.93739e-127
Lj0g3v0250789	receptor-like protein kinase	12.5742	3.50939	2.09888e-79	2.05327e-76
Lj1g3v4764520	auxin response factor 2-like	12.4328	3.36856	2.11962e-83	2.25966e-80
Lj0g3v0125159	Uncharacterized	12.2766	3.21301	7.2538e-77	6.70195e-74
Lj0g3v0169829	blue copper protein-like	12.1379	7.74088	3.52599e-146	2.66543e-142
Lj3g3v1718920	cytokinin-O-glucosyltransferase	11.8309	2.7697	7.73203e-70	6.56062e-67
Lj4g3v0732790	Uncharacterized	11.6872	2.62694	5.01363e-58	2.95673e-55
Lj2g3v1338890	Uncharacterized	11.6834	2.62315	2.43126e-63	1.69888e-60
Lj2g3v1467940	Uncharacterized	11.6831	2.62292	4.49904e-63	3.11757e-60
Lj0g3v0208009	neutral ceramidase-like	11.6542	2.59423	7.87271e-62	5.07472e-59
Lj0g3v0000069	cysteine proteinase	11.6224	6.52182	9.38252e-134	3.90092e-130
Lj0g3v0115479	high affinity ammonium transporter	11.5538	7.36769	1.68352e-136	8.74936e-133
Lj2g3v3234610	leucine-rich repeat receptor-like protein kinase	11.5238	2.46478	7.79535e-62	5.06411e-59
Lj0g3v0261949	Uncharacterized	11.517	2.45799	1.00851e-61	6.4508e-59
Lj0g3v0100599	dihydrodipicolinate synthase 2, chloroplastic-like	11.431	6.32769	3.41314e-143	2.36511e-139
Lj2g3v3338990	probable serine/threonine-protein kinase WNK11-like	11.3615	2.30412	1.47427e-44	6.31908e-42
Lj3g3v3579330	Uncharacterized	11.2804	8.11619	1.18846e-57	6.95944e-55
Lj5g3v2169510	Uncharacterized	11.2772	2.2203	2.35241e-55	1.30406e-52
Lj1g3v4002580	peroxidase 44-like	11.2675	2.21066	4.6001e-56	2.63801e-53
Lj4g3v1614730	SPFH/Band 7/PHB domain-containing membrane-associated protein family isoform 1	11.2334	6.10622	2.71184e-135	1.18683e-131
Lj3g3v0424200	blue copper protein-like	11.1529	5.49153	2.29203e-118	5.15105e-115
Lj2g3v1338880	AP2-like ethylene-responsive transcription factor ANT-like	11.1425	2.08688	5.28849e-52	2.78325e-49
Lj3g3v0948330	receptor-like protein kinase	11.1315	4.60635	1.34324e-104	2.42814e-101
Lj2g3v1828780	Uncharacterized	11.1309	10.5118	1.8603e-124	4.98998e-121
Lj2g3v1467800	agglutinin-2-like	11.0739	2.02001	2.54635e-37	8.53777e-35
Lj1g3v1008860	oligopeptide transporter 6-like	11.0678	3.78986	2.9326e-87	3.48363e-84
Lj0g3v0125149	UDP-glycosyltransferase 85A5-like	11.0406	5.01229	1.16015e-112	2.41175e-109
Lj0g3v0115919	Uncharacterized	10.8652	1.81273	4.67157e-51	2.36863e-48
Lj0g3v0083929	Uncharacterized	10.8224	1.77049	2.34955e-36	7.60203e-34
Lj1g3v5021050	Uncharacterized	10.7965	1.74479	4.24896e-44	1.80262e-41
Lj2g3v1984740	PALMATE-LIKE PENTAFOLIATA1	10.732	5.10011	1.8345e-97	2.8249e-94
Lj0g3v0207999	Uncharacterized	10.6695	1.62	2.43092e-38	8.52903e-36
Lj2g3v1549740	Uncharacterized	10.6153	5.87287	1.26044e-119	2.99455e-116
Lj2g3v1014120	Uncharacterized	10.4963	6.10786	8.48831e-136	4.15193e-132
Lj4g3v3115140	ABC transporter G family member 16-like	10.4891	5.80693	3.56642e-91	4.86162e-88
Lj6g3v1873600	Uncharacterized	10.4813	1.43392	4.88792e-32	1.31963e-29
Lj2g3v1734490	replication factor C subunit	10.4365	1.39031	1.28957e-38	4.56305e-36
Lj2g3v1002750	carbonic anhydrase	10.4173	7.77538	6.54084e-143	4.18377e-139
Lj0g3v0216859	Uncharacterized	10.3751	1.33	1.55153e-40	5.9181e-38
Lj5g3v1118440	uncharacterized protein TCM_003954	10.3365	1.29178	1.12598e-32	3.12095e-30
Lj1g3v4515820	peptide transporter PTR3-A	10.3264	4.67105	1.8178e-104	3.21608e-101
Lj4g3v2140250	Uncharacterized	10.279	1.23569	9.96221e-39	3.54012e-36
Lj1g3v3354080	Uncharacterized	10.2679	5.16883	1.14606e-111	2.32435e-108
Lj1g3v1008870	Uncharacterized	10.2187	2.94658	3.40729e-66	2.55249e-63
Lj1g3v4959910	ammonium transporter 3 member 1-like	10.1206	5.45719	7.59986e-109	1.46965e-105
Lj0g3v0133349	probable LRR receptor-like serine/threonine-protein kinase RLK-like	10.116	5.29251	1.26308e-102	2.10058e-99
Lj2g3v3109800	Uncharacterized	10.1134	1.07277	2.09847e-35	6.53535e-33
Lj0g3v0114839	oligopeptide transporter 6-like	10.1102	3.61726	1.29724e-81	1.31548e-78
Lj1g3v3642190	Uncharacterized	10.1083	1.06421	1.71876e-21	2.66146e-19
Lj4g3v2618520	NIP aquaporin	10.1045	1.06582	4.20157e-29	9.89726e-27
Lj3g3v0821300	scarecrow-like protein 3-like	10.0485	3.52731	8.01095e-66	5.94763e-63
Lj0g3v0258869	Uncharacterized	10.0382	0.999865	1.24928e-32	3.45121e-30
Lj1g3v3975740	blue copper protein-like	9.97269	7.77186	3.02856e-119	6.99539e-116
Lj0g3v0295179	Uncharacterized	9.94698	0.910561	3.84929e-34	1.15552e-31
Lj1g3v4729240	Uncharacterized	9.93704	1.57131	4.9358e-35	1.50892e-32
Lj0g3v0042519	Uncharacterized	9.93342	0.897327	5.80921e-34	1.71295e-31
Lj4g3v1332860	Uncharacterized	9.76022	0.710322	0.000147013	0.00229095
Lj5g3v1698940	ras-related protein RABC2a-like	9.74294	0.711908	1.23366e-29	2.99074e-27
Lj2g3v1102990	Uncharacterized	9.6605	0.63201	1.65928e-24	3.10054e-22
Lj1g3v0912030	proline-rich receptor-like protein kinase PERK14-like	9.65914	0.630183	7.36775e-30	1.80723e-27
Lj1g3v4139430	Uncharacterized	9.64336	0.615258	6.12604e-25	1.18465e-22
Lj0g3v0328299	polyketide reductase	9.64053	0.611422	6.92638e-23	1.15421e-20
Lj2g3v0483890	Uncharacterized	9.59701	0.571346	6.73803e-22	1.06925e-19
Lj5g3v1598410	Uncharacterized	9.53394	0.511443	1.19062e-21	1.86097e-19
Lj0g3v0105739	serine carboxypeptidase-like 48-like	9.51139	0.486794	1.32332e-25	2.65792e-23
Lj0g3v0186089	Uncharacterized	9.48163	0.45704	7.25706e-23	1.20448e-20
Lj4g3v1330540	Uncharacterized	9.47828	0.433833	0.000195774	0.00293197
Lj3g3v0002090	Uncharacterized	9.46824	0.447579	3.09661e-17	3.56144e-15
Lj4g3v0336320	Uncharacterized	9.39726	0.377895	5.56374e-24	1.00139e-21
Lj0g3v0162709	Uncharacterized	9.33686	7.42214	2.56854e-81	2.57327e-78
Lj3g3v1182390	germin-like protein 9-3-like	9.32719	7.8918	1.89494e-141	1.1255e-137
Lj1g3v4288820	Uncharacterized	9.32456	0.303599	6.80327e-21	1.01201e-18
Lj4g3v0768380	Uncharacterized	9.3175	0.300048	5.08136e-25	9.84918e-23
Lj0g3v0178739	Uncharacterized	9.30835	0.29153	2.64142e-23	4.49165e-21
Lj4g3v1440680	Uncharacterized	9.29513	0.282616	2.58009e-17	2.98389e-15
Lj6g3v1629680	germin-like protein subfamily 1 member	9.28795	3.62964	8.24313e-77	7.53232e-74
Lj0g3v0024569	Uncharacterized	9.28128	0.263886	1.57296e-22	2.57474e-20
Lj0g3v0158139	Uncharacterized	9.2445	1.98178	2.68711e-51	1.3708e-48
Lj5g3v0746940	Uncharacterized	9.23483	0.222392	2.79589e-20	4.00149e-18
Lj5g3v0465920	serine/threonine-protein kinase CTR1-like	9.18195	4.05915	3.44553e-77	3.21917e-74
Lj3g3v1932900	reticuline oxidase-like protein-like	9.15938	0.149235	5.35461e-16	5.67924e-14
Lj4g3v2249050	pyruvate dehydrogenase	9.12154	0.112031	1.2625e-20	1.84825e-18
Lj2g3v2509000	probable glutathione S-transferase-like	9.11667	4.68177	6.34122e-98	9.9489e-95
Lj6g3v1918310	Uncharacterized	9.07587	4.88657	9.64014e-94	1.33601e-90
Lj6g3v2218180	Uncharacterized	9.06183	0.0550812	5.26475e-20	7.39493e-18
Lj0g3v0133359	Uncharacterized	9.06077	1.16341	1.72757e-31	4.5604e-29
Lj6g3v1008230	Uncharacterized	9.03656	0.0320312	5.22433e-20	7.35057e-18
Lj4g3v0445680	Uncharacterized	9.01272	0.00791721	6.25663e-21	9.32361e-19
Lj0g3v0299039	Uncharacterized	9.01138	0.00600925	9.61047e-21	1.41441e-18
Lj0g3v0277009	trans-resveratrol di-O-methyltransferase-like	8.99157	-0.00998883	3.86119e-17	4.41636e-15
Lj1g3v4779530	probable protein disulfide-isomerase A6-like isoform 1	8.99092	-0.0127829	5.47256e-20	7.67385e-18
Lj0g3v0170799	Uncharacterized	8.97049	4.54214	7.9494e-88	9.86591e-85
Lj5g3v0975790	Uncharacterized	8.9432	-0.0554228	3.02228e-16	3.25599e-14
Lj6g3v1629650	Uncharacterized	8.93595	4.35891	3.91178e-76	3.53561e-73
Lj0g3v0104499	ABC transporter G family member	8.93415	4.36075	2.86237e-97	4.32754e-94
Lj2g3v1467840	Uncharacterized	8.92084	5.73785	4.79386e-89	6.03975e-86
Lj2g3v1467930	ABC transporter G family member	8.87876	4.30262	1.4632e-87	1.78926e-84
Lj4g3v2140260	cysteine-rich receptor-like protein kinase	8.84737	2.33544	1.37259e-58	8.15248e-56
Lj2g3v1058050	protein FEZ-like	8.84399	4.49915	3.33917e-73	2.92276e-70
Lj1g3v0948470	AM-induced phosphate transporter	8.84384	11.0372	3.89245e-166	5.39448e-162
Lj1g3v4917500	glutaredoxin	8.76691	-0.227028	1.30675e-17	1.54347e-15
Lj0g3v0086259	Uncharacterized	8.72573	-0.262989	1.94968e-17	2.2802e-15
Lj2g3v2002900	subtilase	8.70967	-0.276065	4.04775e-15	3.98322e-13
Lj0g3v0307059	Uncharacterized	8.61409	-0.36751	3.21341e-16	3.45225e-14
Lj0g3v0083399	exocyst complex component	8.56764	4.46249	2.05071e-86	2.33593e-83
Lj4g3v3115130	Uncharacterized	8.53169	-0.444612	2.03192e-15	2.05548e-13
Lj2g3v0661320	Uncharacterized	8.53169	-0.444612	2.037e-15	2.05811e-13
Lj0g3v0084579	Uncharacterized	8.49858	2.0249	7.51439e-47	3.41445e-44
Lj4g3v0408370	receptor-like protein kinase	8.48728	-0.485307	9.86412e-15	9.46057e-13
Lj1g3v2635080	Uncharacterized	8.42892	4.63629	1.97049e-67	1.5755e-64
Lj0g3v0168269	Uncharacterized	8.42724	6.95144	6.73928e-116	1.47471e-112
Lj4g3v0120140	Uncharacterized	8.42662	-0.542271	1.99516e-10	1.13976e-08
Lj6g3v0204660	Uncharacterized	8.41888	7.0107	6.04468e-131	2.09431e-127
Lj3g3v3235440	zinc finger protein	8.36848	-0.597606	3.86995e-15	3.82183e-13
Lj0g3v0224359	proline-rich receptor-like protein kinase PERK8-like	8.36328	-0.60126	3.97446e-13	3.29317e-11
Lj3g3v2991350	Uncharacterized	8.34356	-0.618263	1.13903e-13	9.95937e-12
Lj1g3v2952290	Uncharacterized	8.3242	1.48725	3.14674e-30	7.83415e-28
Lj2g3v0483900	Uncharacterized	8.32064	-0.647494	1.35869e-13	1.17564e-11
Lj0g3v0081549	Uncharacterized	8.3175	-0.644471	3.60625e-12	2.64903e-10
Lj0g3v0248429	Uncharacterized	8.31539	2.98823	9.0803e-63	6.24012e-60
Lj3g3v3120810	chitinase	8.28033	4.56674	1.79879e-33	5.21166e-31
Lj0g3v0299009	Uncharacterized	8.27756	4.77589	3.37143e-74	2.98239e-71
Lj1g3v0764520	Uncharacterized	8.27376	-0.687077	9.73929e-15	9.35163e-13
Lj6g3v1966840	peptide transporter PTR1	8.23658	6.27679	1.47436e-96	2.18924e-93
Lj4g3v2785670	Uncharacterized	8.20573	-0.74045	2.17334e-10	1.23696e-08
Lj4g3v1880460	Uncharacterized	8.1992	-0.755565	1.20325e-13	1.0455e-11
Lj5g3v0529400	Uncharacterized	8.13961	-0.809087	1.02824e-08	4.5528e-07
Lj6g3v2019750	Uncharacterized	8.13349	-0.816745	3.2732e-11	2.11645e-09
Lj0g3v0207289	probable LRR receptor-like serine/threonine-protein kinase At4g31250-like	8.1255	3.58111	1.17041e-59	7.26293e-57
Lj0g3v0268629	Uncharacterized	8.08735	4.82606	7.65999e-84	8.38094e-81
Lj0g3v0302689	UDP-glycosyltransferase 74E2-like	8.08344	0.850175	7.211e-28	1.61187e-25
Lj0g3v0307069	proline-rich receptor-like protein kinase PERK8-like	8.0062	1.50122	1.11055e-39	4.15971e-37
Lj5g3v1176700	Uncharacterized	8.00377	-0.921501	3.50368e-08	1.39799e-06
Lj0g3v0082589	Uncharacterized	7.98507	-0.947746	3.49956e-12	2.57757e-10
Lj0g3v0100519	probable protein phosphatase 2C 65-like	7.96268	-0.97854	1.96533e-10	1.12521e-08
Lj4g3v2215000	Uncharacterized	7.93423	-0.994657	1.80554e-07	6.14557e-06
Lj0g3v0236629	Uncharacterized	7.93279	3.03594	1.67922e-63	1.18332e-60
Lj3g3v3752250	protein prune homolog	7.92696	2.27434	1.02706e-43	4.31329e-41
Lj2g3v1980750	Uncharacterized	7.90513	-1.01749	2.3244e-07	7.73434e-06
Lj3g3v0211980	acidic endochitinase	7.89142	-1.03939	5.26258e-08	2.02124e-06
Lj4g3v0336340	Uncharacterized	7.88367	1.43425	3.60072e-30	8.93764e-28
Lj4g3v2139580	Uncharacterized	7.8644	2.91704	2.39985e-66	1.83078e-63
Lj6g3v1318660	Uncharacterized	7.86239	2.91506	2.97889e-66	2.25185e-63
Lj0g3v0193729	Uncharacterized	7.84424	-1.06313	3.32827e-05	0.000641232
Lj2g3v2771260	Uncharacterized	7.82648	-1.08492	2.48806e-09	1.20988e-07
Lj0g3v0225219	Uncharacterized	7.81571	-1.10685	1.84596e-10	1.06227e-08
Lj6g3v1160740	RING/FYVE/PHD-type zinc finger family protein	7.81472	1.31221	4.56589e-34	1.35113e-31
Lj0g3v0145619	Uncharacterized	7.81294	-1.11321	7.41151e-09	3.36036e-07
Lj1g3v1991630	receptor-like protein kinase	7.78622	3.24451	1.77089e-55	9.91983e-53
Lj4g3v0496650	Uncharacterized	7.767	1.263	4.56352e-31	1.18584e-28
Lj1g3v2095460	Uncharacterized	7.74183	-1.16819	3.13428e-10	1.74098e-08
Lj6g3v1629440	reticuline oxidase-like protein-like	7.73621	-1.16643	3.54754e-09	1.6837e-07
Lj4g3v0299470	reticuline oxidase-like protein-like	7.73621	-1.16643	3.5495e-09	1.6837e-07
Lj4g3v2215620	Uncharacterized	7.73102	5.04886	3.17274e-74	2.8368e-71
Lj2g3v1102980	cytokinin-O-glucosyltransferase	7.72971	0.479229	1.23165e-26	2.61933e-24
Lj1g3v2001820	Uncharacterized	7.71295	3.15423	1.10849e-58	6.6793e-56
Lj0g3v0008099	high affinity cationic amino acid transporter 1-like	7.71295	3.15423	1.1074e-58	6.6793e-56
Lj3g3v2720130	Uncharacterized	7.70196	-1.2059	1.76568e-10	1.01889e-08
Lj4g3v2579320	Uncharacterized	7.69011	-1.21118	2.12244e-10	1.20965e-08
Lj0g3v0197879	Uncharacterized	7.68623	1.18231	3.10672e-25	6.06416e-23
Lj0g3v0302699	UDP-glucuronosyl/UDP-glucosyltransferase	7.68104	-1.22444	8.11186e-10	4.2827e-08
Lj1g3v5059320	peptide transporter PTR1	7.67097	4.36157	5.61487e-67	4.36349e-64
Lj1g3v4047280	Uncharacterized	7.62268	-1.27453	9.59894e-10	5.01685e-08
Lj4g3v2376300	UDP-glucose flavonoid 3-O-glucosyltransferase 7-like	7.61846	5.33516	4.58685e-83	4.82797e-80
Lj1g3v3354240	monothiol glutaredoxin-S2	7.60946	-1.28264	6.71428e-05	0.00116949
Lj6g3v1177250	Uncharacterized	7.59758	2.05332	1.87951e-32	5.14101e-30
Lj3g3v3120820	Uncharacterized	7.57903	5.44651	1.23066e-21	1.91994e-19
Lj2g3v0237290	Uncharacterized	7.57582	-1.31512	3.67171e-10	2.02194e-08
Lj3g3v3271550	bifunctional protein aas	7.56869	5.16368	2.54683e-50	1.26813e-47
Lj3g3v0370380	Uncharacterized	7.56854	-1.32557	2.43921e-08	1.00211e-06
Lj0g3v0352579	Uncharacterized	7.56658	-1.33435	1.05358e-06	3.00233e-05
Lj3g3v3244190	Uncharacterized	7.5595	7.90176	1.64424e-130	5.46895e-127
Lj6g3v2007310	Uncharacterized	7.55554	1.10485	4.19429e-32	1.13976e-29
Lj2g3v1193020	kunitz-type trypsin inhibitor-like 2 protein-like	7.54594	1.97679	1.43526e-42	5.82177e-40
Lj2g3v1375510	Uncharacterized	7.53098	2.52059	1.77751e-55	9.91983e-53
Lj3g3v0428740	Uncharacterized	7.50778	-1.03364	1.68976e-07	5.79656e-06
Lj0g3v0090459	Uncharacterized	7.50455	-1.3698	3.55612e-08	1.41824e-06
Lj0g3v0118639	Uncharacterized	7.48331	-1.38247	0.00021647	0.0031918
Lj0g3v0267749	beta-galactosidase 6	7.48024	-1.40282	2.89612e-08	1.17206e-06
Lj1g3v0765560	monocopper oxidase-like protein SKU5-like	7.47832	0.982581	3.64902e-28	8.26776e-26
Lj1g3v2952280	ethylene-responsive transcription factor WRI1-like	7.47774	1.24766	1.69882e-32	4.66211e-30
Lj0g3v0236619	abscisic acid 8'-hydroxylase 3-like	7.47611	1.49271	1.32021e-40	5.05894e-38
Lj1g3v3609490	Uncharacterized	7.46264	-1.41638	4.25045e-09	1.99457e-07
Lj4g3v2501680	agamous-like MADS-box protein AGL61-like	7.43673	-1.45271	2.5016e-06	6.53725e-05
Lj2g3v0632140	Uncharacterized	7.41635	-1.45533	5.81807e-08	2.2233e-06
Lj5g3v1698930	monocopper oxidase-like protein SKU5-like	7.39702	1.38985	7.05846e-33	1.96957e-30
Lj0g3v0083859	Uncharacterized	7.39416	-1.47531	6.79568e-08	2.56389e-06
Lj2g3v2136010	ascorbate oxidase	7.39072	1.84897	3.11989e-31	8.18387e-29
Lj0g3v0205579	bifunctional protein aas	7.38601	6.553	1.2659e-83	1.36706e-80
Lj1g3v3975760	Uncharacterized	7.38297	1.74138	9.81544e-45	4.25096e-42
Lj4g3v1877060	Uncharacterized	7.37122	2.52983	6.06966e-52	3.16117e-49
Lj0g3v0057079	mitochondrial substrate carrier family protein V	7.37122	2.52983	6.0826e-52	3.16117e-49
Lj0g3v0205569	Uncharacterized	7.34443	6.57791	5.43099e-87	6.27227e-84
Lj1g3v1914940	Uncharacterized	7.3257	-1.53851	0.000153754	0.0023804
Lj3g3v2720140	gibberellin 20-oxidase	7.30438	1.66522	3.70453e-39	1.34517e-36
Lj1g3v0579710	Uncharacterized	7.29833	-1.56382	1.75509e-06	4.75688e-05
Lj4g3v1335570	Uncharacterized	7.28431	-1.56821	2.6993e-06	7.01203e-05
Lj1g3v5021090	Uncharacterized	7.27412	3.11617	4.44933e-64	3.16218e-61
Lj6g3v1177260	Uncharacterized	7.24417	-1.58322	9.92558e-06	0.000220975
Lj1g3v3380980	Uncharacterized	7.23369	-1.59758	1.42881e-05	0.000304635
Lj0g3v0172839	Uncharacterized	7.23369	-1.59758	1.42915e-05	0.000304635
Lj6g3v1787850	Uncharacterized	7.23223	0.736906	8.40958e-18	1.00184e-15
Lj6g3v1513560	major allergen Pru ar 1-like	7.21838	7.07959	9.93906e-90	1.29135e-86
Lj2g3v1828650	Uncharacterized	7.2059	2.51262	1.61826e-55	9.15398e-53
Lj4g3v2604510	heavy metal-associated isoprenylated plant protein 26-like	7.18825	-1.65552	9.00034e-06	0.00020315
Lj4g3v2604520	heavy metal-associated isoprenylated plant protein 26-like	7.18825	-1.65552	8.99642e-06	0.000203117
Lj5g3v1697580	Uncharacterized	7.17871	-1.65978	1.21378e-06	3.40289e-05
Lj0g3v0201299	Uncharacterized	7.16538	-1.65724	4.32103e-07	1.35485e-05
Lj3g3v2849020	Uncharacterized	7.15532	-1.67097	9.4781e-06	0.000212549
Lj0g3v0175559	Uncharacterized	7.15422	-1.67239	9.62948e-08	3.52274e-06
Lj1g3v0416320	Uncharacterized	7.14052	1.50108	7.88698e-38	2.73261e-35
Lj0g3v0083849	nodule-specific protein Nlj70	7.1309	-1.70352	7.43704e-07	2.20861e-05
Lj1g3v2635070	Uncharacterized	7.12089	1.57652	2.34784e-31	6.17816e-29
Lj3g3v2991330	Uncharacterized	7.10367	-1.74174	0.000448292	0.00592354
Lj0g3v0332419	Uncharacterized	7.10294	2.41444	3.19872e-37	1.06821e-34
Lj3g3v3487880	Uncharacterized	7.07775	-0.471587	2.44307e-11	1.61101e-09
Lj5g3v0746950	Uncharacterized	7.0604	0.577479	7.36407e-25	1.41093e-22
Lj1g3v0415090	probable inactive receptor kinase At2g26730-like	7.04592	-1.76655	1.55671e-07	5.39356e-06
Lj5g3v2045690	Uncharacterized	7.02096	-1.77866	5.60394e-06	0.000133635
Lj2g3v2554870	Uncharacterized	7.01861	-1.77995	3.26066e-06	8.34772e-05
Lj2g3v2437090	Uncharacterized	6.99253	5.492	1.6249e-39	6.00512e-37
Lj2g3v2002250	nitrate transporter	6.98338	1.89255	4.73683e-46	2.11764e-43
Lj4g3v1273920	nitrate transporter	6.98338	1.89255	4.7313e-46	2.11764e-43
Lj0g3v0144609	Uncharacterized	6.96401	-1.82894	3.16627e-07	1.02249e-05
Lj0g3v0302709	Uncharacterized	6.92326	-0.290656	1.64608e-17	1.93329e-15
Lj6g3v1946290	pyruvate dehydrogenase E1 component subunit beta-like	6.92037	7.23057	1.63679e-108	3.09327e-105
Lj2g3v1079560	biotin carboxyl carrier protein of acetyl-CoA carboxylase 2, chloroplastic-like	6.91336	6.70632	4.75283e-100	7.60023e-97
Lj0g3v0165089	Uncharacterized	6.91003	-1.87751	1.41084e-06	3.90011e-05
Lj0g3v0205119	Uncharacterized	6.90277	-1.89353	1.50016e-05	0.000317898
Lj4g3v0496580	Uncharacterized	6.90105	-1.88189	1.36423e-06	3.78258e-05
Lj2g3v0620830	Uncharacterized	6.87011	-1.89381	0.00144965	0.0157469
Lj0g3v0179389	Uncharacterized	6.86964	-1.90834	1.04411e-06	2.97842e-05
Lj4g3v0120150	Uncharacterized	6.84209	-1.92121	1.89582e-05	0.000391855
Lj4g3v1535150	probable inactive receptor kinase At2g26730-like	6.83188	-1.93858	3.60092e-06	9.10114e-05
Lj5g3v2112170	Uncharacterized	6.79199	-1.97924	5.70922e-06	0.000135795
Lj0g3v0261939	annexin-like protein RJ4-like	6.78524	4.82615	1.83899e-82	1.91147e-79
Lj6g3v1048880	AP2-like ethylene-responsive transcription factor At1g16060-like	6.7838	2.39758	3.01636e-53	1.6287e-50
Lj0g3v0158149	UDP-glycosyltransferase 74F1-like	6.77634	-0.427998	3.12577e-14	2.87201e-12
Lj3g3v3451370	Uncharacterized	6.77323	-1.98897	3.66851e-06	9.25229e-05
Lj6g3v1787840	Uncharacterized	6.77219	-1.97836	6.29572e-06	0.000147967
Lj4g3v1535140	probable inactive receptor kinase At2g26730-like	6.76772	-1.99335	2.74443e-06	7.12257e-05
Lj3g3v1010890	Uncharacterized	6.75871	-1.98457	8.3938e-06	0.000190963
Lj1g3v0765570	ras-related protein RABC2a-like	6.71723	-2.02301	4.17256e-06	0.000103571
Lj0g3v0145479	Uncharacterized	6.71258	-2.01569	0.0010648	0.0121824
Lj3g3v3054430	serine carboxypeptidase-like 49-like	6.71197	4.99744	5.77325e-72	4.9491e-69
Lj6g3v0792080	Uncharacterized	6.7079	-2.03412	4.37944e-05	0.000811099
Lj1g3v1991590	U-box domain-containing protein 34-like	6.70014	-2.02228	8.90643e-05	0.00148834
Lj0g3v0285149	inorganic phosphate transporter 2-1, chloroplastic-like	6.68482	6.00415	1.77778e-84	1.99767e-81
Lj3g3v0821290	scarecrow-like protein 3-like	6.67362	3.19099	1.47617e-41	5.81745e-39
Lj0g3v0294419	UDP-arabinopyranose mutase 3-like	6.66282	6.43101	2.80766e-103	4.86387e-100
Lj3g3v0894890	Uncharacterized	6.65373	-2.07158	3.83369e-05	0.000723685
Lj2g3v1984770	Uncharacterized	6.63108	-2.09636	0.000268065	0.00383325
Lj4g3v2376170	isoflavonoid glucosyltransferase	6.62953	6.53393	1.26233e-95	1.84151e-92
Lj3g3v2402910	Uncharacterized	6.60578	-2.10557	0.000171257	0.00261055
Lj0g3v0238729	Uncharacterized	6.601	3.26304	1.36608e-52	7.32861e-50
Lj5g3v1853200	Uncharacterized	6.60008	2.37142	3.8436e-44	1.63901e-41
Lj0g3v0169949	long chain acyl-CoA synthetase 9, chloroplastic-like isoform X3	6.59292	5.89	4.08628e-67	3.20553e-64
Lj0g3v0265049	recname: Full=Kunitz-type trypsin inhibitor-like 2 protein; AltName: Full=Protease inhibitor from pea 2; Flags: Precursor_x0001_gi|3650368|emb|CAA09607.1| profucosidase	6.57808	-0.959191	1.33011e-10	7.84972e-09
Lj0g3v0172609	Uncharacterized	6.55896	2.60925	1.29464e-53	7.12936e-51
Lj0g3v0091789	Uncharacterized	6.55884	-2.14099	3.59036e-05	0.000683805
Lj1g3v4549060	Uncharacterized	6.55664	-2.17653	0.000413266	0.0055213
Lj0g3v0224369	Uncharacterized	6.54595	-2.16202	1.03914e-05	0.000230237
Lj4g3v0445620	Uncharacterized	6.5395	-2.1468	0.00134142	0.0147525
Lj5g3v2099760	Uncharacterized	6.53947	6.75236	4.80103e-84	5.32294e-81
Lj0g3v0323419	Uncharacterized	6.53131	-2.15112	0.000347129	0.00477657
Lj0g3v0172579	Uncharacterized	6.50961	3.33908	9.09618e-66	6.69358e-63
Lj2g3v2748880	Uncharacterized	6.50239	-2.21509	0.000550748	0.00706157
Lj3g3v0797520	os01g0275600	6.48194	-2.2436	0.00371679	0.0342317
Lj0g3v0101249	senescence-associated gene 12	6.47609	4.04654	1.31552e-58	7.86973e-56
Lj4g3v3115150	Uncharacterized	6.47356	1.41912	1.56663e-24	2.94063e-22
Lj0g3v0020899	Uncharacterized	6.46079	3.87462	6.41554e-69	5.28189e-66
Lj1g3v2983450	Uncharacterized	6.46034	3.87418	6.21283e-69	5.16615e-66
Lj0g3v0205559	bifunctional protein aas	6.4498	2.37644	2.2831e-47	1.0547e-44
Lj0g3v0172599	Uncharacterized	6.44898	0.893681	2.20261e-29	5.26304e-27
Lj1g3v2418690	Uncharacterized	6.4472	9.85792	1.18324e-89	1.51369e-86
Lj6g3v0485170	Uncharacterized	6.4466	-2.25383	0.000208965	0.00310002
Lj2g3v1225630	Uncharacterized	6.44271	-2.25535	0.000204351	0.00304087
Lj0g3v0340049	Uncharacterized	6.43458	-2.22061	0.00136248	0.0149445
Lj1g3v2416590	UDP-glycosyltransferase 73B3-like	6.43302	4.40719	3.42314e-62	2.25908e-59
Lj3g3v1631810	Uncharacterized	6.43191	-2.24073	0.000100264	0.00164671
Lj2g3v2508990	lysm type receptor kinase	6.41286	-2.2571	3.1483e-05	0.000612662
Lj1g3v4317520	transcription repressor KAN1-like isoform X1	6.41253	-2.22799	0.00300843	0.0288302
Lj0g3v0179189	Uncharacterized	6.39694	-2.27199	2.12584e-05	0.000432095
Lj0g3v0287989	peptide transporter 1	6.3723	-2.28143	0.000331556	0.00459498
Lj3g3v0223050	solute carrier family 25 (Mitochondrial carrier ornithine transporter) member	6.3672	-1.35799	1.77794e-07	6.06404e-06
Lj0g3v0082599	Uncharacterized	6.36352	-2.28482	0.000181246	0.0027437
Lj0g3v0108549	Uncharacterized	6.36322	-2.28519	7.6124e-05	0.00130032
Lj4g3v0575570	probable carboxylesterase 12-like	6.36236	-0.805403	2.16988e-12	1.63139e-10
Lj4g3v1212320	Uncharacterized	6.36065	2.89249	2.81429e-42	1.136e-39
Lj0g3v0262249	Uncharacterized	6.35987	-2.28556	0.00027315	0.00389593
Lj0g3v0130799	Uncharacterized	6.35515	-2.28594	0.00285262	0.0275722
Lj0g3v0020879	Uncharacterized	6.35231	3.62864	1.06027e-62	7.16783e-60
Lj1g3v2983430	Uncharacterized	6.3522	3.62854	1.05481e-62	7.16783e-60
Lj3g3v0002100	Uncharacterized	6.34955	5.15993	3.14203e-45	1.38237e-42
Lj0g3v0036949	Uncharacterized	6.34901	-2.30844	0.000132337	0.00209405
Lj4g3v2249060	Uncharacterized	6.34749	-2.3185	0.000111354	0.00180566
Lj1g3v2983440	Uncharacterized	6.34251	3.76356	1.71799e-45	7.61115e-43
Lj0g3v0020889	Uncharacterized	6.34251	3.76356	1.7208e-45	7.61115e-43
Lj0g3v0071319	Uncharacterized	6.3369	-0.833874	3.07567e-13	2.57036e-11
Lj1g3v3343940	COBRA-like protein	6.33169	3.91289	1.26968e-50	6.3601e-48
Lj1g3v4303220	cytochrome P450 93A1-like	6.3293	7.21171	3.51171e-64	2.51732e-61
Lj0g3v0321239	lysosomal beta glucosidase-like	6.31264	-0.413786	5.01298e-14	4.54574e-12
Lj4g3v2376160	Uncharacterized	6.29952	6.42841	4.20471e-87	4.92443e-84
Lj0g3v0281899	Uncharacterized	6.27901	-2.35357	5.42779e-05	0.000977554
Lj3g3v2995720	subtilase	6.27062	3.91686	1.08614e-65	7.92242e-63
Lj4g3v0408350	receptor-like protein kinase	6.26899	2.73338	4.83395e-49	2.32345e-46
Lj0g3v0329039	cytochrome P450 monooxygenase	6.26833	4.28448	9.8064e-40	3.70651e-37
Lj3g3v0213020	Uncharacterized	6.26566	-2.3574	0.000893183	0.0105066
Lj0g3v0043659	Uncharacterized	6.26038	-0.624187	3.28911e-12	2.43544e-10
Lj0g3v0126139	Uncharacterized	6.25797	-2.36048	0.000436826	0.00578952
Lj0g3v0295679	F-box	6.25382	-2.40645	0.00447572	0.0397532
Lj0g3v0062349	alcohol dehydrogenase-like 7-like	6.25213	3.09069	9.14925e-34	2.67883e-31
Lj0g3v0086329	Uncharacterized	6.24893	-2.3624	0.00341374	0.0319665
Lj3g3v3640090	Uncharacterized	6.24459	-0.13017	1.48833e-15	1.52225e-13
Lj3g3v3121840	UDP-glycosyltransferase 74E2-like	6.23293	-2.39015	0.00040751	0.00545636
Lj0g3v0177359	rho	6.22805	-2.41316	0.000532613	0.00686641
Lj1g3v3768310	Uncharacterized	6.22544	6.56288	2.69634e-79	2.60708e-76
Lj2g3v3109850	Uncharacterized	6.21702	-0.145339	5.1471e-13	4.19605e-11
Lj0g3v0040879	Uncharacterized	6.21304	-2.39733	9.08119e-05	0.00151335
Lj0g3v0040869	Uncharacterized	6.21304	-2.39733	9.08553e-05	0.0015137
Lj6g3v1368630	kinase	6.19465	-2.42359	0.000120316	0.00192879
Lj5g3v0877180	zeatin O-glucosyltransferase-like	6.17933	4.05443	1.01824e-51	5.22654e-49
Lj0g3v0323169	Uncharacterized	6.17912	-2.42927	0.000759749	0.00925241
Lj0g3v0198809	Uncharacterized	6.16382	-2.43438	0.000471624	0.00617882
Lj1g3v4914260	zinc finger protein NUTCRACKER-like	6.1633	-0.24184	1.7271e-16	1.89214e-14
Lj1g3v5021100	Uncharacterized	6.16328	1.72733	1.90416e-41	7.46869e-39
Lj5g3v1204350	Uncharacterized	6.15982	-2.43596	0.00024077	0.00348915
Lj0g3v0242249	Uncharacterized	6.15282	-2.43873	0.000280979	0.00398571
Lj0g3v0171599	Uncharacterized	6.1502	-2.43809	0.00368044	0.0339591
Lj0g3v0298179	Uncharacterized	6.14553	-2.43559	0.00437218	0.0390044
Lj0g3v0219619	Uncharacterized	6.13554	-2.46559	0.000227165	0.0033262
Lj5g3v0308720	Uncharacterized	6.13196	-2.44379	0.00372154	0.0342649
Lj3g3v1075110	Uncharacterized	6.13175	-2.44443	0.00492477	0.0429976
Lj4g3v1399930	vignain-like	6.12963	-2.44458	0.00342642	0.0320623
Lj0g3v0005929	Uncharacterized	6.11168	-0.320902	8.31118e-14	7.39935e-12
Lj3g3v0211970	Uncharacterized	6.11031	1.06563	2.46262e-23	4.21346e-21
Lj4g3v0445670	Uncharacterized	6.09899	-2.47798	0.000535364	0.00689546
Lj0g3v0102509	Uncharacterized	6.09212	-2.50339	0.000841752	0.0100533
Lj1g3v2713900	Uncharacterized	6.0752	-2.50985	0.00426214	0.0381963
Lj0g3v0333499	Uncharacterized	6.0539	-2.51545	0.000140727	0.00220874
Lj0g3v0168559	Uncharacterized	6.04804	-2.51744	0.000168181	0.00256931
Lj0g3v0127469	probable purple acid phosphatase 20-like	6.04713	5.72036	8.27093e-67	6.36808e-64
Lj0g3v0222789	serine carboxypeptidase-like 42-like, partial	6.0421	-0.315233	1.08779e-13	9.56164e-12
Lj5g3v1174330	Uncharacterized	6.03801	5.29949	7.59716e-47	3.4333e-44
Lj3g3v2521130	Uncharacterized	6.03069	-2.52289	0.00510241	0.044265
Lj4g3v0620520	UDP-glycosyltransferase 73B3-like	6.01364	4.48755	3.63811e-56	2.10083e-53
Lj0g3v0182079	Uncharacterized	6.01059	-2.55312	0.000865669	0.0102525
Lj0g3v0161499	cytochrome P450	6.00641	-1.13047	4.54769e-10	2.4716e-08
Lj1g3v4515850	peptide transporter PTR3-A	6.00032	-2.54493	0.000238803	0.0034679
Lj1g3v0385400	Uncharacterized	5.99957	-0.349276	8.67746e-13	6.89166e-11
Lj6g3v1008050	Uncharacterized	5.97927	-2.57597	0.00534912	0.0460165
Lj4g3v1415280	Uncharacterized	5.9774	3.24233	3.84595e-48	1.81706e-45
Lj0g3v0117259	Uncharacterized	5.97674	-2.57559	0.000498292	0.00649036
Lj4g3v0408400	receptor-like protein kinase	5.96771	-2.56655	0.00571857	0.0485319
Lj5g3v2045030	Uncharacterized	5.96571	-2.55942	0.000877853	0.0103629
Lj0g3v0071329	alcohol dehydrogenase class-3-like	5.96338	0.0682917	2.13732e-17	2.48914e-15
Lj4g3v1219390	Uncharacterized	5.95886	-2.5953	0.00589058	0.0497128
Lj5g3v0358760	Uncharacterized	5.95083	-2.57199	0.00102291	0.011763
Lj1g3v4082100	probable nitrite transporter At1g68570-like	5.95	-2.59823	0.00585243	0.0494711
Lj0g3v0346039	Uncharacterized	5.94467	-2.58623	0.0054779	0.0468673
Lj0g3v0332429	Uncharacterized	5.93468	0.849237	4.6406e-23	7.81133e-21
Lj0g3v0104279	ATP-dependent zinc metalloprotease FTSH 6, chloroplastic-like	5.93262	-2.576	0.00449385	0.0398716
Lj4g3v3116360	potassium transporter	5.91517	2.83488	1.81957e-43	7.60314e-41
Lj3g3v0821130	Uncharacterized	5.90765	-2.60964	0.00088371	0.0104231
Lj0g3v0356599	Uncharacterized	5.90475	-2.59674	0.00564141	0.0480158
Lj5g3v2237610	oleate desaturase	5.90305	-2.61129	0.000504685	0.00656233
Lj2g3v1988680	Uncharacterized	5.89506	-2.64016	0.00225109	0.0227194
Lj0g3v0086249	Uncharacterized	5.88147	1.51567	1.99381e-29	4.80553e-27
Lj3g3v0478230	Uncharacterized	5.88053	-2.61788	0.00182528	0.0190555
Lj0g3v0008819	equilibrative nucleoside transporter 2-like	5.87337	0.270716	7.00876e-18	8.42196e-16
Lj6g3v2145450	transcription factor	5.86994	0.417779	9.47963e-15	9.11283e-13
Lj1g3v0410060	Uncharacterized	5.86799	-2.62027	0.00547444	0.0468472
Lj0g3v0271989	agamous-like MADS-box protein AGL80-like	5.8678	-2.62154	0.00172633	0.01818
Lj6g3v1371780	Uncharacterized	5.86772	3.07829	3.10648e-52	1.65585e-49
Lj5g3v1853190	Uncharacterized	5.84566	0.520774	1.74607e-15	1.7793e-13
Lj1g3v1991580	Uncharacterized	5.83703	-2.6852	0.00465262	0.0410526
Lj3g3v0937740	Uncharacterized	5.82289	-2.66117	0.000742942	0.00908497
Lj2g3v0104780	Uncharacterized	5.80578	-2.69273	0.00177535	0.0186232
Lj0g3v0339029	glycerol-3-phosphate dehydrogenase	5.79393	6.10874	3.94862e-61	2.48742e-58
Lj2g3v1549730	Uncharacterized	5.78495	-2.69818	0.000716622	0.00882412
Lj6g3v1370760	G-type lectin S-receptor-like serine/threonine-protein kinase At1g34300-like	5.77882	3.08564	3.78834e-52	2.00645e-49
Lj4g3v1399730	Uncharacterized	5.77286	1.67234	1.69717e-30	4.30258e-28
Lj2g3v0919480	lish domain and HEAT repeat-containing protein KIAA1468-like	5.77248	-2.70193	0.000846272	0.0100903
Lj2g3v2560050	Uncharacterized	5.74941	-2.70831	0.00359128	0.0333028
Lj0g3v0229039	Uncharacterized	5.74246	-2.7242	0.000930685	0.0108754
Lj0g3v0235719	Uncharacterized	5.73581	-2.71279	0.00140575	0.0153563
Lj0g3v0252429	Uncharacterized	5.68695	-0.727219	1.11622e-09	5.76504e-08
Lj4g3v2120420	G-type lectin S-receptor-like serine/threonine-protein kinase At1g34300-like	5.67738	-2.75698	0.00110297	0.0125345
Lj6g3v0326360	Uncharacterized	5.67163	1.47372	3.55628e-32	9.69558e-30
Lj2g3v2904830	CM0545.400.nc	5.66665	-0.730761	2.11446e-11	1.40435e-09
Lj1g3v4327760	Uncharacterized	5.65582	1.26027	4.99551e-28	1.12572e-25
Lj6g3v1371770	G-type lectin S-receptor-like serine/threonine-protein kinase At1g34300-like	5.65555	1.17921	2.06204e-21	3.17528e-19
Lj2g3v1014480	zinc transporter 3-like	5.64517	3.02883	5.78441e-43	2.38114e-40
Lj1g3v3023890	Uncharacterized	5.63883	5.7054	5.1731e-82	5.3106e-79
Lj0g3v0049599	hermes	5.62061	6.65321	2.78024e-41	1.08538e-38
Lj0g3v0138979	Uncharacterized	5.60872	-2.80451	0.00144424	0.0157086
Lj0g3v0139019	Uncharacterized	5.60872	-2.80451	0.00144396	0.0157077
Lj0g3v0308639	Uncharacterized	5.60519	-2.80605	0.00453403	0.040151
Lj0g3v0068569	Uncharacterized	5.60029	-2.8071	0.00176767	0.0185566
Lj0g3v0239349	Uncharacterized	5.59533	-2.80834	0.00171358	0.0180756
Lj0g3v0321869	Uncharacterized	5.58689	-2.82066	0.0027901	0.0270781
Lj2g3v1509550	homeobox-leucine zipper protein ROC3-like	5.58376	-2.81179	0.00160338	0.0171238
Lj4g3v2800450	cytochrome P450 71A1-like	5.57673	4.55225	5.94174e-36	1.893e-33
Lj3g3v0428680	Uncharacterized	5.56629	-0.0312565	1.92628e-11	1.28449e-09
Lj4g3v1399740	Uncharacterized	5.56422	3.09862	3.03374e-42	1.21867e-39
Lj4g3v2800440	cytochrome P450 71A1-like	5.561	4.57533	2.16861e-37	7.30067e-35
Lj1g3v4918700	epoxide hydrolase 2-like	5.55801	6.06488	1.52573e-59	9.39769e-57
Lj0g3v0268499	Uncharacterized	5.54749	-2.85208	0.00511314	0.0443442
Lj0g3v0331249	tau class glutathione transferase GSTU33	5.54272	0.993092	1.4235e-21	2.20837e-19
Lj1g3v4918690	epoxide hydrolase A	5.51657	6.08219	3.04291e-61	1.9315e-58
Lj3g3v0642520	Uncharacterized	5.51619	-0.865702	4.31112e-11	2.73651e-09
Lj5g3v1950920	fructose-1,6-bisphosphatase	5.51349	-2.86032	0.00231232	0.023194
Lj5g3v1697690	Uncharacterized	5.51032	2.24691	4.76601e-28	1.07692e-25
Lj4g3v0912430	lysm type receptor kinase	5.50007	0.880961	5.36125e-18	6.50809e-16
Lj0g3v0133269	Uncharacterized	5.50007	0.880961	5.3737e-18	6.5137e-16
Lj1g3v3041530	PI-PLC X domain-containing protein At5g67130-like	5.49338	3.89923	1.88873e-49	9.13101e-47
Lj4g3v0408390	L-type lectin-domain containing receptor kinase IX.1-like	5.49153	1.09928	6.86644e-25	1.32168e-22
Lj0g3v0032089	Uncharacterized	5.49109	-2.88466	0.0042122	0.037837
Lj0g3v0125439	Uncharacterized	5.48684	-0.80182	1.52e-09	7.67879e-08
Lj2g3v1457570	Uncharacterized	5.48335	-2.87019	0.00241053	0.0240166
Lj1g3v4626570	Uncharacterized	5.47956	5.63673	2.77001e-72	2.39932e-69
Lj0g3v0090109	Uncharacterized	5.47564	-0.262703	8.49298e-16	8.88323e-14
Lj1g3v5021150	acidic endochitinase	5.47013	5.4217	1.10156e-44	4.74603e-42
Lj2g3v0798830	Uncharacterized	5.46369	3.33166	1.09243e-39	4.11035e-37
Lj0g3v0129629	Uncharacterized	5.45835	1.0227	1.32263e-14	1.25263e-12
Lj1g3v4446870	bifunctional protein FolD-like	5.4431	-1.55216	2.49263e-07	8.23689e-06
Lj5g3v0998810	bifunctional protein FolD-like	5.4431	-1.55216	2.49327e-07	8.23689e-06
Lj2g3v2017470	Uncharacterized	5.44169	-2.91077	0.0053769	0.0462029
Lj6g3v0326350	Uncharacterized	5.43975	1.6715	2.6097e-29	6.20013e-27
Lj0g3v0149899	H0112G12.8	5.43793	1.08869	1.16757e-24	2.21154e-22
Lj4g3v0190010	Uncharacterized	5.41825	-2.91645	0.00419438	0.0376932
Lj4g3v2376180	isoflavonoid glucosyltransferase	5.41606	6.30563	1.04826e-68	8.54565e-66
Lj0g3v0209269	Uncharacterized	5.41605	-2.91682	0.00498173	0.0433584
Lj2g3v0921530	beta-1,4-mannosyl-glycoprotein 4-beta-N-acetylglucosaminyltransferase-like isoform X2	5.39716	3.76949	5.45125e-48	2.54656e-45
Lj5g3v2060790	Uncharacterized	5.39405	-2.13822	0.000961491	0.01118
Lj4g3v1389090	Uncharacterized	5.39321	-2.92249	0.00456379	0.0403805
Lj0g3v0114499	Uncharacterized	5.39321	-2.92249	0.00456382	0.0403805
Lj6g3v1790920	Uncharacterized	5.39216	5.49155	2.39945e-53	1.30406e-50
Lj0g3v0008389	Uncharacterized	5.38749	1.31273	3.57439e-31	9.34659e-29
Lj0g3v0325849	Uncharacterized	5.38356	-2.92495	0.00558953	0.0476557
Lj0g3v0008399	Uncharacterized	5.38164	1.71932	7.92055e-33	2.20274e-30
Lj3g3v3055600	4-coumarate--CoA ligase-like 7-like	5.38013	2.36005	4.48819e-34	1.33288e-31
Lj0g3v0228179	Uncharacterized	5.37503	-2.9305	0.00372223	0.0342649
Lj1g3v4469090	Uncharacterized	5.36387	-2.9463	0.00416717	0.0375014
Lj0g3v0214929	Uncharacterized	5.35164	-0.386411	6.21462e-13	5.02689e-11
Lj3g3v0807770	Uncharacterized	5.34629	-1.08883	5.37162e-05	0.000968277
Lj3g3v2809580	Uncharacterized	5.33658	-2.9586	0.00353817	0.0328983
Lj0g3v0129769	Uncharacterized	5.33263	-1.03042	1.86787e-09	9.33705e-08
Lj0g3v0363079	annexin-like protein RJ4-like isoform X3	5.32443	8.85623	6.99332e-81	6.92281e-78
Lj4g3v2580350	Uncharacterized	5.32372	0.545361	1.85352e-17	2.17078e-15
Lj4g3v3002430	Uncharacterized	5.32337	6.77738	5.71865e-39	2.06749e-36
Lj6g3v1077640	serine carboxypeptidase 24-like isoform 1	5.30559	3.66337	3.78712e-43	1.56672e-40
Lj0g3v0085979	BAHD acyltransferase DCR-like	5.30303	0.300644	2.93006e-15	2.90052e-13
Lj1g3v2646140	Uncharacterized	5.2876	-2.98158	0.00483648	0.0423647
Lj3g3v2888710	Uncharacterized	5.28394	-2.58523	0.00546053	0.0467566
Lj0g3v0172849	Uncharacterized	5.28175	-1.07315	3.34727e-09	1.59779e-07
Lj1g3v3380990	Uncharacterized	5.28175	-1.07315	3.34573e-09	1.59779e-07
Lj5g3v1697560	Uncharacterized	5.27179	-2.56788	0.000345221	0.00475899
Lj2g3v1034640	Uncharacterized	5.26336	0.985743	8.56434e-16	8.94661e-14
Lj1g3v1380900	Uncharacterized	5.25559	-3.00598	0.00508156	0.044098
Lj0g3v0262999	pentatricopeptide repeat-containing protein At5g13770, chloroplastic-like	5.25488	-0.30461	1.10729e-12	8.70273e-11
Lj1g3v1854340	Uncharacterized	5.24472	2.52353	2.01065e-27	4.39977e-25
Lj3g3v2576070	auxin-induced protein 10A5-like	5.24459	1.95629	1.61814e-12	1.24127e-10
Lj4g3v1614700	nitrate transporter 1.2-like	5.2391	-1.12905	0.00021553	0.00318274
Lj3g3v2296560	Uncharacterized	5.23082	3.62504	1.4127e-37	4.79471e-35
Lj4g3v0679870	Uncharacterized	5.22887	-0.326942	5.09414e-13	4.15695e-11
Lj0g3v0198339	serine carboxypeptidase-like 42-like	5.22737	0.847611	2.09084e-23	3.61454e-21
Lj5g3v1061360	1-aminocyclopropane-1-carboxylate oxidase homolog 1-like	5.22095	5.56248	3.85281e-65	2.78585e-62
Lj2g3v0879030	Uncharacterized	5.21734	3.51542	6.62156e-50	3.27739e-47
Lj5g3v1699020	4-coumarate--CoA ligase-like 5-like	5.20237	3.92347	1.19617e-49	5.85091e-47
Lj6g3v2017610	Uncharacterized	5.19462	3.92308	1.54031e-49	7.49016e-47
Lj1g3v5062700	Uncharacterized	5.1915	-3.03854	0.00548157	0.0468939
Lj2g3v1588510	Uncharacterized	5.18722	1.90326	2.19058e-38	7.71836e-36
Lj4g3v0119770	Uncharacterized	5.18682	2.82075	7.98795e-38	2.75611e-35
Lj0g3v0290569	Uncharacterized	5.16964	1.66061	3.37669e-20	4.79969e-18
Lj0g3v0161489	cytochrome P450	5.13423	-1.86227	7.16769e-06	0.00016616
Lj3g3v3527180	Uncharacterized	5.12862	-1.32433	2.28965e-08	9.45808e-07
Lj2g3v1278960	Uncharacterized	5.1077	3.48101	1.31291e-40	5.05427e-38
Lj5g3v1302260	subtilisin-like protease-like	5.08925	6.34592	5.71901e-51	2.88214e-48
Lj3g3v1591620	Uncharacterized	5.04584	2.49627	9.90636e-31	2.5346e-28
Lj4g3v1156590	probable purine permease 11-like	5.02774	0.478463	2.88219e-14	2.65996e-12
Lj0g3v0126159	Uncharacterized	5.01604	-0.404523	2.07026e-09	1.02286e-07
Lj0g3v0274289	Uncharacterized	5.01151	-0.532528	8.6797e-12	6.03969e-10
Lj0g3v0022659	ATP-dependent DNA helicase PIF1	4.99723	0.0732929	8.66823e-16	9.03245e-14
Lj0g3v0323999	ATP-dependent DNA helicase PIF1	4.99723	0.0732929	8.66143e-16	9.03245e-14
Lj0g3v0265059	Uncharacterized	4.97939	-2.27601	2.80549e-05	0.000551893
Lj1g3v3631700	Uncharacterized	4.97791	0.469909	2.04765e-07	6.88787e-06
Lj5g3v0642610	Uncharacterized	4.97791	0.469909	2.04618e-07	6.88571e-06
Lj6g3v0927160	Uncharacterized	4.97784	-0.209335	8.55314e-11	5.18004e-09
Lj0g3v0327179	magnesium transporter NIPA2-like	4.97179	-0.569988	4.30287e-11	2.73336e-09
Lj1g3v4579400	NAC domain transcription factor	4.96892	4.70943	4.70956e-44	1.98789e-41
Lj0g3v0090119	Uncharacterized	4.96532	-1.11185	1.17307e-08	5.13662e-07
Lj5g3v0941990	Uncharacterized	4.95796	-0.954904	4.78979e-06	0.00011656
Lj0g3v0032339	helicase-like protein, partial	4.93054	-2.38887	0.000260635	0.00374246
Lj4g3v2785660	serine/threonine protein kinase	4.89484	1.54972	7.7004e-13	6.18061e-11
Lj5g3v1668320	glutaredoxin-C11-like	4.8796	2.6933	7.83379e-22	1.23606e-19
Lj4g3v2871880	ethylene-responsive transcription factor ERF114-like	4.864	2.44322	4.78596e-35	1.46851e-32
Lj4g3v0445700	telomerase Cajal body protein 1-like	4.85692	3.53037	5.05561e-28	1.13619e-25
Lj6g3v0365880	Uncharacterized	4.85486	4.32612	3.39033e-47	1.54899e-44
Lj0g3v0157149	Uncharacterized	4.85279	1.90071	6.94877e-25	1.33444e-22
Lj0g3v0262969	Uncharacterized	4.85153	-2.00694	4.4809e-05	0.000827266
Lj3g3v0697060	nuclear transcription factor Y subunit C-1-like	4.84708	5.16806	3.36671e-21	5.10862e-19
Lj6g3v0365890	Uncharacterized	4.8391	4.4232	7.76844e-52	4.01223e-49
Lj1g3v4914270	Uncharacterized	4.83763	2.44957	3.10682e-42	1.24203e-39
Lj4g3v3061490	U-box domain-containing protein	4.83219	2.94091	4.26849e-41	1.65087e-38
Lj4g3v0473000	Uncharacterized	4.82057	-2.81669	0.00545499	0.046729
Lj0g3v0168319	UNC93-like protein C922.05c	4.80905	6.74427	4.25614e-48	1.9995e-45
Lj6g3v2274570	Uncharacterized	4.8067	-2.75632	0.00403136	0.0365163
Lj2g3v1068760	SNF1-related protein kinase catalytic subunit alpha KIN10-like	4.80608	0.355528	7.94788e-10	4.20146e-08
Lj1g3v4998440	Uncharacterized	4.80581	5.20136	2.97905e-62	1.99772e-59
Lj1g3v3848510	Uncharacterized	4.80231	5.20103	3.41753e-62	2.25908e-59
Lj4g3v2871870	Uncharacterized	4.7982	2.47114	5.49399e-33	1.54339e-30
Lj3g3v2809570	Uncharacterized	4.79144	-2.5416	0.00234491	0.0234556
Lj5g3v2133770	cysteine proteinase RD21a-like isoform X1	4.77815	0.104159	4.2413e-13	3.49878e-11
Lj4g3v1823560	Uncharacterized	4.77574	-1.08464	6.72682e-09	3.07507e-07
Lj3g3v2563410	Uncharacterized	4.77404	2.86001	3.09458e-25	6.05468e-23
Lj3g3v3639590	TOM1-like protein 2	4.77366	4.85535	4.14468e-59	2.53414e-56
Lj5g3v2182530	core-2/I-branching beta-1,6-N-acetylglucosaminyltransferase family protein isoform 1	4.75167	2.9077	9.47131e-09	4.20447e-07
Lj0g3v0223439	Uncharacterized	4.73839	-1.53827	1.91102e-07	6.47015e-06
Lj2g3v0765370	Uncharacterized	4.73584	5.61448	1.16289e-41	4.62668e-39
Lj0g3v0220089	Uncharacterized	4.7302	2.28859	4.12644e-36	1.32481e-33
Lj2g3v1985160	Uncharacterized	4.7232	-2.62446	0.000835766	0.0099923
Lj0g3v0331109	TMV resistance protein N-like	4.72063	0.399757	1.19748e-16	1.32236e-14
Lj2g3v0765360	Uncharacterized	4.72012	4.89705	4.01207e-62	2.6269e-59
Lj0g3v0194779	metalloendoproteinase 1-like	4.71632	3.17223	3.95203e-26	8.15664e-24
Lj0g3v0338549	ethylene-responsive transcription factor ERF098-like	4.69083	-1.58984	1.3253e-06	3.68695e-05
Lj3g3v1294380	Uncharacterized	4.68923	2.65208	1.42973e-34	4.32314e-32
Lj4g3v1683110	Uncharacterized	4.68554	2.71782	1.70803e-31	4.52318e-29
Lj0g3v0069149	elongation factor 1	4.68018	3.13672	6.32977e-32	1.70336e-29
Lj3g3v1404000	Uncharacterized	4.67117	3.94194	2.49705e-29	5.94949e-27
Lj2g3v1068750	Uncharacterized	4.66822	1.63586	3.18496e-28	7.27579e-26
Lj1g3v1525940	Uncharacterized	4.649	-1.76612	1.20823e-06	3.38961e-05
Lj0g3v0341619	Uncharacterized	4.64329	-0.783673	1.97473e-08	8.2515e-07
Lj3g3v2576200	ABC transporter B family member 19-like	4.63742	5.46105	8.7096e-61	5.44534e-58
Lj3g3v0212000	Uncharacterized	4.63378	-0.316327	5.80716e-13	4.70187e-11
Lj3g3v3527290	Uncharacterized	4.63297	3.53614	1.67268e-36	5.45446e-34
Lj3g3v3527110	serine carboxypeptidase-like 34-like	4.63251	3.5357	1.77129e-36	5.75345e-34
Lj3g3v2553400	Uncharacterized	4.60731	4.8301	1.47552e-23	2.5776e-21
Lj2g3v2017500	Uncharacterized	4.59223	4.85213	2.34606e-47	1.0778e-44
Lj2g3v2437100	B3 domain-containing protein Os07g0679700-like	4.58881	1.42743	1.34548e-19	1.84014e-17
Lj0g3v0352069	Uncharacterized	4.58702	1.6028	2.10319e-29	5.05452e-27
Lj0g3v0281839	carboxylesterase 1-like isoform 1	4.58142	3.65903	1.95152e-35	6.10056e-33
Lj3g3v3028970	histone H2B.2-like	4.57119	-1.6946	3.95543e-06	9.89977e-05
Lj0g3v0121949	Uncharacterized	4.56121	-0.346832	7.31056e-13	5.87906e-11
Lj0g3v0138439	Uncharacterized	4.55867	4.47949	4.04132e-22	6.46246e-20
Lj0g3v0064539	reticuline oxidase-like	4.55674	4.48086	9.44935e-43	3.87065e-40
Lj0g3v0327629	Uncharacterized	4.5416	-1.56804	5.16217e-05	0.000936613
Lj4g3v0408360	L-type lectin-domain containing receptor kinase IX.1-like	4.54158	-0.116181	1.40316e-11	9.55582e-10
Lj0g3v0348559	Uncharacterized	4.53041	-0.969319	1.65987e-07	5.70581e-06
Lj6g3v2218170	Uncharacterized	4.53009	-1.7154	5.00394e-06	0.000120852
Lj4g3v2215610	cation/H(+) antiporter 19-like	4.52987	2.62798	3.1818e-24	5.84053e-22
Lj5g3v0962940	Uncharacterized	4.51895	-1.59661	8.40797e-05	0.00142017
Lj0g3v0224419	Uncharacterized	4.51849	3.60015	3.95311e-26	8.15664e-24
Lj4g3v2309300	Uncharacterized	4.51048	-0.510813	1.24608e-09	6.38814e-08
Lj0g3v0301439	Uncharacterized	4.50917	2.82446	8.63014e-32	2.31491e-29
Lj0g3v0315929	Uncharacterized	4.49691	-0.141545	3.74458e-10	2.05934e-08
Lj2g3v2537570	ATP-dependent DNA helicase PIF1	4.4912	1.69852	8.38954e-26	1.71329e-23
Lj0g3v0022079	ATP-dependent DNA helicase PIF1	4.4912	1.69852	8.40648e-26	1.71329e-23
Lj2g3v1349470	glutathione S-transferase GST 5	4.48261	3.86815	7.31267e-50	3.59805e-47
Lj4g3v2179290	Uncharacterized	4.48016	2.21075	3.18978e-26	6.64762e-24
Lj1g3v2837050	aspartic proteinase-like protein 2-like	4.47828	3.48572	3.24893e-45	1.42189e-42
Lj5g3v0279110	Uncharacterized	4.44415	-1.785	2.98386e-06	7.7055e-05
Lj0g3v0164589	Uncharacterized	4.42106	0.285282	7.79025e-11	4.74914e-09
Lj0g3v0150959	Uncharacterized	4.41319	3.55004	2.51192e-25	4.96136e-23
Lj0g3v0088019	lectin receptor-like kinase Tg-20	4.41251	4.00296	2.77214e-24	5.11113e-22
Lj2g3v1613100	syntaxin-binding protein	4.41192	-0.511153	1.76414e-10	1.0187e-08
Lj3g3v0807680	probable cellulose synthase A catalytic subunit 3	4.41106	4.1015	4.41459e-37	1.46249e-34
Lj3g3v0428970	tyrosine aminotransferase	4.41102	-0.15312	1.35042e-11	9.21935e-10
Lj1g3v0651890	Uncharacterized	4.40345	3.44919	1.23374e-20	1.80933e-18
Lj6g3v1945170	gibberellin 2-beta-dioxygenase-like	4.4017	4.29684	6.72257e-39	2.40949e-36
Lj2g3v1573010	alkylated DNA repair protein alkB-like protein	4.40023	1.94026	5.24956e-31	1.35564e-28
Lj0g3v0024659	Uncharacterized	4.36445	-2.52523	0.00094865	0.0110511
Lj2g3v0276600	Uncharacterized	4.36292	-1.37583	1.12493e-06	3.17628e-05
Lj4g3v0575640	probable carboxylesterase 12-like	4.36052	3.49933	9.475e-45	4.125e-42
Lj1g3v0051030	Uncharacterized	4.34266	4.04655	4.10422e-41	1.59476e-38
Lj4g3v2140060	Uncharacterized	4.3415	-0.230427	1.18218e-10	7.02979e-09
Lj2g3v1804130	geranylgeranyl pyrophosphate synthase, chloroplastic-like	4.33852	6.01852	2.45701e-39	9.00033e-37
Lj0g3v0044909	Uncharacterized	4.33764	-1.85878	9.03385e-06	0.00020363
Lj2g3v1803120	Uncharacterized	4.33581	0.429693	1.29202e-14	1.22643e-12
Lj1g3v4107170	F-box protein At2g32560-like	4.3291	1.13931	7.30113e-20	1.01354e-17
Lj3g3v2733970	Uncharacterized	4.32803	-0.556123	1.66166e-11	1.11699e-09
Lj1g3v4726850	momilactone A synthase-like	4.32376	7.66033	1.89567e-43	7.88152e-41
Lj1g3v1911650	Uncharacterized	4.31282	-1.14663	1.33189e-07	4.6968e-06
Lj0g3v0262789	Uncharacterized	4.31194	-1.76201	0.000138797	0.00218245
Lj4g3v0385890	Uncharacterized	4.3085	-1.47193	1.13088e-05	0.000247855
Lj0g3v0050279	ammonium transporter 3 member	4.30234	1.18535	4.09134e-12	2.97384e-10
Lj4g3v2846240	ammonium transporter 3 member	4.30233	1.18535	4.08595e-12	2.97252e-10
Lj0g3v0170999	acyl-coenzyme A oxidase 3, peroxisomal-like	4.302	0.198058	1.8238e-10	1.05096e-08
Lj2g3v1985170	Uncharacterized	4.29435	-2.88213	0.00428736	0.038396
Lj2g3v2364680	leucine zipper protein	4.29068	-2.47802	0.000803578	0.00967755
Lj6g3v1008040	Uncharacterized	4.27996	-0.71475	5.94802e-06	0.00014059
Lj3g3v2521150	Uncharacterized	4.27954	-1.7211	0.00265187	0.0259485
Lj0g3v0208999	Uncharacterized	4.27804	-1.93805	0.000131781	0.00208565
Lj3g3v2315230	Uncharacterized	4.27214	1.47123	7.1978e-19	9.41067e-17
Lj0g3v0352059	Uncharacterized	4.26444	2.20406	3.12762e-33	8.93715e-31
Lj0g3v0089209	Uncharacterized	4.26301	-1.18998	1.01213e-06	2.89712e-05
Lj1g3v2896150	Uncharacterized	4.25492	0.9655	2.50887e-21	3.83493e-19
Lj5g3v0768290	annexin D5-like	4.24991	-1.55293	5.22302e-05	0.000945797
Lj4g3v2716950	Uncharacterized	4.24219	-2.5184	0.00359569	0.0333362
Lj0g3v0194509	F-box protein PP2-A12-like	4.23855	4.20089	4.62447e-33	1.30795e-30
Lj0g3v0176119	Uncharacterized	4.22905	1.84694	3.47748e-14	3.18813e-12
Lj2g3v2017270	Uncharacterized	4.22903	2.95651	1.78288e-26	3.76273e-24
Lj6g3v0779760	Uncharacterized	4.21678	0.357612	1.41365e-12	1.09552e-10
Lj3g3v0937750	Uncharacterized	4.21097	-0.77782	2.70639e-07	8.87399e-06
Lj1g3v3041520	PI-PLC X domain-containing protein At5g67130-like	4.20901	1.88763	1.42974e-17	1.68395e-15
Lj0g3v0167849	Uncharacterized	4.2089	4.33469	2.99384e-30	7.47588e-28
Lj0g3v0261459	Uncharacterized	4.20161	-0.691999	2.35518e-09	1.152e-07
Lj0g3v0338529	Uncharacterized	4.20122	-1.57068	9.0215e-06	0.000203407
Lj0g3v0091169	Uncharacterized	4.20063	7.7157	1.99134e-53	1.08938e-50
Lj0g3v0300549	Uncharacterized	4.19936	3.19584	2.95779e-30	7.40811e-28
Lj3g3v0641410	Uncharacterized	4.19738	-2.05172	0.00258366	0.0253857
Lj6g3v1929390	monothiol glutaredoxin-S10-like	4.19311	0.0539937	2.38544e-10	1.34845e-08
Lj6g3v1370740	receptor-like protein kinase	4.18531	1.80008	2.9268e-15	2.90052e-13
Lj0g3v0182389	Uncharacterized	4.18163	11.8105	7.31864e-35	2.22918e-32
Lj1g3v3268820	Uncharacterized	4.17941	2.19242	9.5527e-34	2.78714e-31
Lj1g3v3834090	ankyrin repeat domain-containing protein 50-like	4.17811	2.48911	9.56533e-29	2.22175e-26
Lj1g3v2896170	Uncharacterized	4.15161	-1.32312	0.000231135	0.00337127
Lj4g3v0149220	Uncharacterized	4.15063	2.59358	1.19118e-23	2.08967e-21
Lj4g3v2630940	sulfite exporter TauE/SafE family protein	4.14957	3.35102	3.41664e-24	6.25779e-22
Lj1g3v4851630	Uncharacterized	4.14789	2.27809	4.77066e-30	1.17714e-27
Lj3g3v3487870	Uncharacterized	4.14716	-1.60791	1.45462e-06	3.99986e-05
Lj0g3v0361559	aquaporin NIP2-1-like	4.13997	-1.09117	1.15594e-05	0.000251952
Lj0g3v0292099	Uncharacterized	4.13828	-2.02624	0.000569949	0.00727114
Lj3g3v0950110	Uncharacterized	4.13744	-0.408049	6.94135e-10	3.6905e-08
Lj6g3v1161800	GDSL esterase/lipase 5-like	4.12732	2.99054	2.89702e-33	8.30677e-31
Lj5g3v0539530	Uncharacterized	4.12684	4.4489	6.30034e-33	1.76395e-30
Lj6g3v1880200	Uncharacterized	4.1237	9.39902	1.32014e-55	7.51876e-53
Lj3g3v3639090	Uncharacterized	4.12072	-0.859499	8.55239e-07	2.50319e-05
Lj4g3v1332670	Uncharacterized	4.11582	1.46106	0.000665942	0.00829713
Lj0g3v0363469	probable inactive purple acid phosphatase 27-like	4.10849	-1.27793	1.11376e-06	3.14793e-05
Lj6g3v0792070	Uncharacterized	4.10365	-2.03837	0.000384811	0.0052072
Lj0g3v0182399	Uncharacterized	4.09764	12.8236	4.44665e-32	1.20441e-29
Lj0g3v0247099	Uncharacterized	4.09435	-1.3341	9.69372e-07	2.78625e-05
Lj6g3v2043320	Uncharacterized	4.09121	6.82791	5.46326e-36	1.74726e-33
Lj0g3v0248619	Uncharacterized	4.08648	1.31099	1.78261e-19	2.4181e-17
Lj5g3v2288900	chalcone isomerase	4.08495	3.39975	7.86644e-24	1.40068e-21
Lj3g3v3498000	Uncharacterized	4.08266	-1.65869	3.09107e-06	7.95518e-05
Lj0g3v0271479	Uncharacterized	4.08145	-2.07281	0.000118566	0.00190699
Lj1g3v4549000	transcription factor PIF1-like isoform X1	4.08078	-2.61782	0.00332098	0.0312634
Lj0g3v0058759	Uncharacterized	4.08002	-1.91295	0.00210981	0.0215525
Lj6g3v0597040	peptide transporter PTR5-like isoform X1	4.07974	3.45774	3.8679e-31	1.00824e-28
Lj4g3v3002510	Uncharacterized	4.07828	0.834511	3.86969e-06	9.70667e-05
Lj0g3v0021189	peptide transporter PTR5-like isoform X1	4.07481	3.46694	1.27179e-31	3.38953e-29
Lj0g3v0256609	beta-hexosaminidase 2-like	4.07378	7.5243	2.02906e-56	1.17988e-53
Lj0g3v0205589	Uncharacterized	4.06605	2.47616	7.6167e-21	1.12496e-18
Lj0g3v0011459	nodulin-26-like	4.05553	1.23959	2.35046e-19	3.16259e-17
Lj1g3v3318570	Uncharacterized	4.05552	1.23959	2.34751e-19	3.16259e-17
Lj5g3v0878400	Uncharacterized	4.05552	1.23959	2.34429e-19	3.16259e-17
Lj3g3v0937730	Uncharacterized	4.04595	-0.643767	1.19703e-09	6.14806e-08
Lj5g3v1261910	Uncharacterized	4.04295	-1.37873	2.2672e-05	0.000457473
Lj5g3v1174420	spc97 / Spc98 family of spindle pole body (SBP) component	4.02781	5.13963	1.35264e-37	4.60968e-35
Lj2g3v1649190	Uncharacterized	4.02533	-1.81635	8.36614e-05	0.00141511
Lj0g3v0115769	Uncharacterized	4.01957	-1.94695	0.00148317	0.0160461
Lj2g3v2400270	Uncharacterized	4.01351	1.0017	1.84866e-13	1.57664e-11
Lj3g3v3054590	4-coumarate--CoA ligase-like 7-like	4.00239	1.07109	2.43509e-09	1.1869e-07
Lj0g3v0044349	recname: Full=Asparagine synthetase	4.00069	4.0034	4.43393e-34	1.32148e-31
Lj0g3v0295349	Uncharacterized	4.00069	4.0034	4.43208e-34	1.32148e-31
Lj1g3v4515840	peptide transporter PTR3-A-like	3.99521	0.884817	9.56636e-19	1.23138e-16
Lj6g3v1995740	transcription factor IIIB 50 kDa subunit-like	3.99509	6.19104	1.15899e-27	2.56997e-25
Lj0g3v0149759	Uncharacterized	3.99454	2.6101	5.81816e-21	8.68577e-19
Lj0g3v0260389	Uncharacterized	3.99437	-0.867706	6.21942e-07	1.88333e-05
Lj0g3v0243379	Uncharacterized	3.99036	-2.13901	0.000183972	0.00278092
Lj0g3v0091799	Uncharacterized	3.98541	-1.97546	0.0035222	0.0327755
Lj4g3v2603970	F-box/kelch-repeat protein At2g44130-like	3.9801	1.06034	4.65418e-13	3.81289e-11
Lj0g3v0188889	cytochrome P450	3.98	2.39108	9.92093e-29	2.29792e-26
Lj0g3v0302099	cytochrome P450 71D9-like	3.97778	0.797034	7.24707e-12	5.08108e-10
Lj4g3v0575560	hormone-sensitive lipase	3.96938	-2.17702	0.000783119	0.00948374
Lj2g3v2002190	nitrate transporter 1.1-like	3.96593	1.29682	1.4753e-14	1.39088e-12
Lj4g3v1273860	Uncharacterized	3.96477	1.29574	1.54681e-14	1.45335e-12
Lj2g3v2017280	Uncharacterized	3.96251	-1.93385	8.0362e-05	0.00136514
Lj1g3v4107160	Uncharacterized	3.94893	1.18732	5.19553e-18	6.31614e-16
Lj0g3v0191409	Uncharacterized	3.94704	-0.34961	5.14237e-11	3.23207e-09
Lj1g3v2373640	Uncharacterized	3.93989	0.182308	7.33152e-11	4.48923e-09
Lj3g3v1378360	Uncharacterized	3.93989	0.182308	7.32347e-11	4.48761e-09
Lj1g3v4435480	Uncharacterized	3.936	-2.41853	0.00308163	0.0293995
Lj0g3v0086689	Uncharacterized	3.93329	-2.31718	0.00215895	0.02196
Lj0g3v0363459	probable inactive purple acid phosphatase 27-like	3.93127	0.878061	7.95538e-13	6.36683e-11
Lj2g3v1649180	Uncharacterized	3.93006	-1.73691	4.02606e-05	0.000754177
Lj5g3v1048210	transcriptional regulator SUPERMAN-like	3.92775	1.9483	1.26331e-25	2.54353e-23
Lj1g3v2416550	Uncharacterized	3.90978	-1.18504	4.88618e-07	1.5121e-05
Lj0g3v0096369	Uncharacterized	3.90691	3.37911	8.53998e-22	1.34493e-19
Lj0g3v0047339	Uncharacterized	3.90562	-0.580802	9.23373e-06	0.000207517
Lj2g3v1803110	Uncharacterized	3.90262	0.588655	1.52873e-14	1.43962e-12
Lj0g3v0229479	Uncharacterized	3.9005	-1.53172	0.000174977	0.00265994
Lj0g3v0181779	Uncharacterized	3.89966	1.59516	1.89788e-15	1.92692e-13
Lj0g3v0295359	Uncharacterized	3.87787	2.54957	8.84642e-25	1.69105e-22
Lj0g3v0101839	Uncharacterized	3.8666	0.318831	7.88241e-14	7.03268e-12
Lj1g3v4578570	Uncharacterized	3.86581	5.06234	1.92614e-37	6.51076e-35
Lj2g3v1647900	Uncharacterized	3.86382	0.364906	1.18128e-13	1.02855e-11
Lj2g3v1659570	Uncharacterized	3.86382	0.364906	1.18036e-13	1.02855e-11
Lj0g3v0321439	Uncharacterized	3.86382	0.550229	1.17287e-12	9.18339e-11
Lj1g3v4808820	Uncharacterized	3.86179	-0.362189	2.4077e-09	1.17493e-07
Lj3g3v3639080	Uncharacterized	3.85313	-0.726927	8.9308e-09	3.98831e-07
Lj1g3v4753220	ABC transporter G family member 22-like isoform X1	3.85158	1.11383	4.5937e-18	5.59268e-16
Lj3g3v3033170	Uncharacterized	3.85002	0.150138	1.07302e-11	7.38615e-10
Lj4g3v2478500	probable inositol transporter 2-like	3.8493	2.54612	4.08672e-25	7.9398e-23
Lj1g3v2325600	Uncharacterized	3.84802	1.55067	2.98629e-19	3.99226e-17
Lj3g3v2317820	Uncharacterized	3.84693	-1.40271	0.000789847	0.00954486
Lj0g3v0256849	steroid 5-alpha-reductase DET2-like	3.83257	5.28946	1.41874e-41	5.61774e-39
Lj0g3v0200999	Uncharacterized	3.83116	0.0889761	5.70663e-13	4.6295e-11
Lj0g3v0044359	Uncharacterized	3.8311	2.55308	1.28767e-24	2.42798e-22
Lj5g3v1174410	protease inhibitor	3.83072	3.47067	7.3653e-27	1.57847e-24
Lj0g3v0096389	Uncharacterized	3.8268	3.2842	6.85711e-21	1.0182e-18
Lj4g3v0877790	Uncharacterized	3.82515	0.0690608	6.37849e-09	2.92549e-07
Lj2g3v1034510	Uncharacterized	3.82244	-1.17606	4.40573e-06	0.000108612
Lj2g3v1172600	clavaminate synthase-like protein At3g21360-like	3.81785	7.92391	3.29128e-48	1.56388e-45
Lj0g3v0281529	serine carboxypeptidase-like 42-like isoform X2	3.81629	3.44362	1.18316e-33	3.43997e-31
Lj5g3v0615390	Uncharacterized	3.8121	-2.30499	0.00565506	0.0481158
Lj0g3v0311829	Uncharacterized	3.81029	-1.77491	6.35812e-05	0.00111634
Lj0g3v0044369	Uncharacterized	3.80067	2.64476	1.6257e-23	2.82807e-21
Lj0g3v0229569	Uncharacterized	3.79918	-0.769991	3.22636e-07	1.03824e-05
Lj1g3v4863110	Uncharacterized	3.79901	4.90015	3.46767e-22	5.55583e-20
Lj1g3v5020880	GDSL esterase/lipase At5g33370-like	3.79711	-1.5825	5.34291e-05	0.000964566
Lj0g3v0295369	Uncharacterized	3.79522	2.63966	2.36758e-23	4.0592e-21
Lj1g3v1784260	zinc finger CCCH domain-containing protein	3.79451	6.54052	1.14264e-37	3.91003e-35
Lj1g3v1784270	Uncharacterized	3.79451	6.54052	1.1363e-37	3.90441e-35
Lj0g3v0244979	Uncharacterized	3.79433	-0.768639	1.95831e-08	8.19526e-07
Lj4g3v0537670	Uncharacterized	3.78796	1.24462	9.26945e-15	8.92109e-13
Lj3g3v2873620	Uncharacterized	3.77837	1.29059	1.1145e-13	9.77572e-12
Lj3g3v2785680	Uncharacterized	3.77205	4.20804	1.52616e-31	4.05447e-29
Lj2g3v1378970	Uncharacterized	3.77177	-1.50308	0.000238355	0.0034626
Lj1g3v5034660	triacylglycerol lipase 1	3.7695	3.69592	8.62969e-31	2.21477e-28
Lj0g3v0272739	Uncharacterized	3.7664	-0.146412	2.6803e-06	6.97356e-05
Lj0g3v0295419	Uncharacterized	3.76033	6.06425	8.84348e-36	2.80673e-33
Lj0g3v0044419	Uncharacterized	3.75775	6.0642	1.15405e-35	3.64877e-33
Lj0g3v0183329	Uncharacterized	3.75407	11.6025	1.52626e-32	4.20242e-30
Lj0g3v0358589	alpha galactosidase precursor	3.75234	3.3974	2.30673e-24	4.28151e-22
Lj0g3v0109249	gibberellin 3-beta-dioxygenase 1-like	3.75165	6.13318	4.06407e-37	1.35176e-34
Lj5g3v0962560	Uncharacterized	3.73425	2.37186	3.63144e-14	3.32561e-12
Lj2g3v0632210	Uncharacterized	3.73224	-2.15955	0.00480126	0.0421094
Lj2g3v1875620	Uncharacterized	3.72951	-1.64173	3.63305e-05	0.000690197
Lj0g3v0044289	Uncharacterized	3.72894	0.120692	1.41864e-12	1.09837e-10
Lj0g3v0272729	lysosomal alpha-mannosidase	3.72626	4.41081	7.37518e-37	2.42399e-34
Lj0g3v0057849	Uncharacterized	3.72183	-1.13805	3.51214e-05	0.000671986
Lj0g3v0044379	Uncharacterized	3.72073	2.63248	1.35952e-23	2.37997e-21
Lj1g3v2125930	Uncharacterized	3.72039	-2.54152	0.00568888	0.0483442
Lj0g3v0179379	Uncharacterized	3.71946	-2.32286	0.00177633	0.0186311
Lj0g3v0295379	Uncharacterized	3.71457	2.62671	2.18418e-23	3.76806e-21
Lj0g3v0295289	Uncharacterized	3.71168	0.139028	2.07043e-12	1.56086e-10
Lj0g3v0293019	Uncharacterized	3.71159	-2.18317	0.00337432	0.0316808
Lj0g3v0299019	Uncharacterized	3.7052	8.92745	8.83247e-49	4.22096e-46
Lj4g3v1107890	Uncharacterized	3.70204	-2.35243	0.00128321	0.0142137
Lj0g3v0323779	Uncharacterized	3.70196	-0.852791	4.67883e-06	0.000114127
Lj0g3v0067039	(iso)flavonoid glycosyltransferase	3.70155	7.23707	4.44175e-40	1.68651e-37
Lj5g3v0529000	Uncharacterized	3.70079	-2.34397	0.00413533	0.0372673
Lj1g3v3904290	light-regulated protein-like	3.69998	-0.50641	0.00031344	0.00437453
Lj2g3v0766530	heavy metal transport/detoxification superfamily protein	3.69874	2.41738	2.37446e-24	4.3974e-22
Lj1g3v3580270	Uncharacterized	3.69864	-1.65012	0.000133172	0.00210485
Lj3g3v0937880	DEAD-box ATP-dependent RNA helicase 47, mitochondrial-like	3.68854	-0.198996	3.89449e-10	2.13332e-08
Lj2g3v1589580	Uncharacterized	3.68807	6.48591	2.11482e-39	7.78114e-37
Lj0g3v0099189	peptide transporter PTR1-like isoform X1	3.68557	4.64672	3.79982e-35	1.1746e-32
Lj0g3v0044389	Uncharacterized	3.66895	2.91416	6.64273e-26	1.3605e-23
Lj3g3v0786210	beta-glucosidase 12-like	3.66512	4.8302	2.74602e-38	9.5941e-36
Lj1g3v1265890	Uncharacterized	3.66471	0.246416	8.25769e-07	2.42462e-05
Lj4g3v2046100	receptor-like kinase	3.66418	3.62366	9.20272e-30	2.25069e-27
Lj0g3v0188899	cytochrome P450	3.66404	2.17389	1.16813e-27	2.58333e-25
Lj0g3v0295389	Uncharacterized	3.66358	2.90916	1.03671e-25	2.09237e-23
Lj0g3v0069139	elongation factor 1-alpha (EF1-a)	3.65418	5.4221	7.30631e-39	2.60747e-36
Lj1g3v4626580	Uncharacterized	3.6477	3.26485	1.3273e-35	4.18063e-33
Lj0g3v0137939	bidirectional sugar transporter SWEET1-like	3.64684	-1.44943	3.93091e-06	9.84242e-05
Lj2g3v1389210	beta-glucosidase 11-like	3.64654	2.40121	2.22645e-23	3.83305e-21
Lj2g3v1984210	Uncharacterized	3.64328	4.02059	3.26835e-38	1.13712e-35
Lj0g3v0151919	Uncharacterized	3.64293	-0.546378	1.89759e-05	0.000392124
Lj0g3v0216419	Uncharacterized	3.64064	3.70924	5.05722e-27	1.08944e-24
Lj5g3v1048220	Uncharacterized	3.63691	1.67685	1.27615e-20	1.86496e-18
Lj3g3v2693300	Uncharacterized	3.62688	0.663555	6.16961e-11	3.81293e-09
Lj1g3v0450220	Uncharacterized	3.62533	1.50623	4.29528e-21	6.48214e-19
Lj4g3v2120350	Uncharacterized	3.61932	0.171323	3.81215e-12	2.78796e-10
Lj0g3v0044409	Uncharacterized	3.60709	3.10424	6.08676e-28	1.36424e-25
Lj0g3v0183369	Uncharacterized	3.60287	10.272	5.17488e-33	1.45867e-30
Lj1g3v0183010	thioredoxin superfamily protein	3.60259	3.62988	2.04584e-23	3.54412e-21
Lj0g3v0295409	Uncharacterized	3.60238	3.09986	9.77842e-28	2.17408e-25
Lj0g3v0072519	protein kinase APK1B, chloroplastic-like	3.60088	-0.126665	5.42028e-10	2.91534e-08
Lj3g3v2785690	Uncharacterized	3.59459	4.89094	1.90852e-27	4.18732e-25
Lj1g3v1788290	Uncharacterized	3.593	4.07737	5.64757e-21	8.44627e-19
Lj2g3v1659410	Uncharacterized	3.59017	-1.80292	7.51415e-05	0.00128591
Lj1g3v2416610	Uncharacterized	3.58394	2.65608	5.76103e-22	9.1596e-20
Lj1g3v4515810	peptide transporter PTR3-A	3.58308	0.524104	3.64499e-10	2.00856e-08
Lj1g3v1815510	Uncharacterized	3.57025	-0.620332	3.91373e-08	1.54309e-06
Lj0g3v0141879	Uncharacterized	3.56331	5.24376	5.78357e-39	2.08191e-36
Lj4g3v2020320	Uncharacterized	3.56003	4.88031	2.93484e-36	9.45894e-34
Lj0g3v0044309	Uncharacterized	3.55648	1.05707	2.15469e-17	2.50236e-15
Lj0g3v0295309	Uncharacterized	3.55648	1.05707	2.15468e-17	2.50236e-15
Lj2g3v1278970	protein FEZ-like	3.54538	-0.843358	8.82751e-07	2.57195e-05
Lj0g3v0313569	Uncharacterized	3.54352	0.0269	2.77925e-07	9.09139e-06
Lj3g3v2517580	pyruvate dehydrogenase E1 component subunit alpha-like	3.53771	8.38412	1.05195e-42	4.28787e-40
Lj0g3v0069129	Uncharacterized	3.53652	5.3087	1.18342e-36	3.87422e-34
Lj5g3v0614340	Uncharacterized	3.53414	1.41017	3.11296e-17	3.5753e-15
Lj0g3v0035419	bidirectional sugar transporter SWEET1-like	3.5317	-0.861093	5.25674e-07	1.61475e-05
Lj4g3v3014300	3-oxoacyl-	3.53034	4.96703	6.2162e-29	1.45195e-26
Lj4g3v3014310	3-oxoacyl-	3.52186	4.92992	1.97713e-29	4.7792e-27
Lj4g3v0962300	Uncharacterized	3.51961	1.36752	1.86152e-20	2.69202e-18
Lj0g3v0247089	Uncharacterized	3.51843	-1.36477	2.35577e-05	0.000473049
Lj6g3v2274520	Uncharacterized	3.51169	-2.06791	0.0007033	0.00868709
Lj5g3v1697640	Uncharacterized	3.50276	1.12838	2.6363e-15	2.63165e-13
Lj0g3v0329079	nodulin-like protein	3.49856	3.90196	1.88442e-26	3.96697e-24
Lj2g3v0276580	Uncharacterized	3.49698	-1.91281	0.000463532	0.006092
Lj2g3v0276590	Uncharacterized	3.49698	-1.91281	0.000463404	0.00609127
Lj0g3v0290509	syntaxin-binding protein	3.48875	-2.28311	0.00404265	0.0365987
Lj0g3v0044189	Uncharacterized	3.47578	-0.235759	1.12381e-08	4.94436e-07
Lj0g3v0167299	Uncharacterized	3.47328	5.18838	2.78607e-39	1.0161e-36
Lj2g3v1022530	type I inositol-1,4,5-trisphosphate 5-phosphatase CVP2-like	3.47168	2.70803	4.80094e-20	6.76631e-18
Lj4g3v2690750	2fe-2S ferredoxin-like superfamily protein, A,ATFD2	3.47006	-0.772708	5.09838e-08	1.96271e-06
Lj3g3v3336280	Uncharacterized	3.46688	5.80354	8.5416e-34	2.50975e-31
Lj4g3v2833050	fatty acid amide hydrolase-like isoform X2	3.46447	2.80972	1.92666e-26	4.04565e-24
Lj2g3v3261170	Uncharacterized	3.46219	-0.407108	6.58305e-05	0.00115048
Lj0g3v0171779	cytochrome P450	3.45798	4.67549	3.56319e-19	4.74824e-17
Lj5g3v1208470	Uncharacterized	3.45413	1.76793	8.33023e-20	1.15064e-17
Lj0g3v0104459	Uncharacterized	3.45376	2.22942	1.66491e-20	2.4161e-18
Lj1g3v4579600	Uncharacterized	3.45212	-1.42073	3.8391e-05	0.000724213
Lj1g3v3688880	beta-1,4-mannosyl-glycoprotein 4-beta-N-acetylglucosaminyltransferase-like isoform X2	3.44001	3.23051	4.94439e-31	1.28081e-28
Lj0g3v0212459	Uncharacterized	3.43828	-0.655255	7.32226e-06	0.000168849
Lj1g3v3580590	quinone-oxidoreductase-like protein	3.43504	4.13717	3.46418e-28	7.87041e-26
Lj2g3v0944190	Uncharacterized	3.43113	0.956087	1.11369e-14	1.062e-12
Lj4g3v0473400	cytochrome P450 82A1-like	3.4268	0.704193	4.44115e-12	3.21126e-10
Lj4g3v0336690	vacuolar iron transporter homolog 4-like	3.42504	5.02953	4.20327e-33	1.19288e-30
Lj0g3v0251219	Uncharacterized	3.41366	-1.89606	0.000600716	0.00759622
Lj0g3v0291349	Uncharacterized	3.40833	-2.53915	0.00497681	0.0433246
Lj6g3v1914560	Uncharacterized	3.40715	1.78101	1.42886e-19	1.94459e-17
Lj3g3v3640290	probable inactive purple acid phosphatase 27-like	3.39809	1.60143	2.45852e-11	1.61992e-09
Lj0g3v0295189	Uncharacterized	3.39779	0.125283	1.09316e-09	5.65999e-08
Lj0g3v0339039	Uncharacterized	3.39633	-2.29796	0.0024745	0.0245305
Lj0g3v0044339	Uncharacterized	3.39628	2.93175	3.31719e-18	4.07436e-16
Lj0g3v0295339	Uncharacterized	3.39628	2.93175	3.31564e-18	4.07436e-16
Lj4g3v0877810	Uncharacterized	3.38958	1.30458	2.22726e-14	2.07163e-12
Lj0g3v0182089	Uncharacterized	3.38862	5.91503	2.81488e-33	8.09916e-31
Lj0g3v0260379	Uncharacterized	3.38506	6.73867	1.27003e-39	4.7146e-37
Lj2g3v1880820	mitogen-activated protein kinase kinase kinase 1-like	3.3824	3.92165	9.07583e-05	0.001513
Lj5g3v1681480	Uncharacterized	3.37687	-0.157084	6.93372e-08	2.6136e-06
Lj4g3v1389110	Uncharacterized	3.37548	7.5169	8.53041e-14	7.57022e-12
Lj1g3v0265420	Uncharacterized	3.36695	-1.99078	0.00129505	0.0143125
Lj4g3v3081740	Uncharacterized	3.36219	6.30139	3.15422e-33	8.9823e-31
Lj1g3v3631760	cytokinin induced message	3.36014	-1.49451	8.25074e-05	0.00139844
Lj5g3v0642670	Uncharacterized	3.36013	-1.49451	8.24706e-05	0.00139838
Lj0g3v0061799	beta-amylase 3, chloroplastic-like	3.35974	-0.87886	1.71505e-05	0.00035787
Lj6g3v0779770	cytochrome P450 71D11-like	3.35791	-0.942828	4.52305e-06	0.000111044
Lj0g3v0295319	Uncharacterized	3.35742	0.933917	4.37012e-16	4.65882e-14
Lj0g3v0044319	Uncharacterized	3.35742	0.933917	4.39662e-16	4.68108e-14
Lj1g3v2896160	Uncharacterized	3.35457	-0.129987	2.76052e-10	1.54576e-08
Lj4g3v1089480	Uncharacterized	3.35024	5.91891	2.80265e-30	7.04571e-28
Lj4g3v1089490	Uncharacterized	3.35024	5.91891	2.80463e-30	7.04571e-28
Lj0g3v0287709	Uncharacterized	3.34306	1.43132	4.38058e-17	4.98302e-15
Lj0g3v0077279	transcription factor HBP-1b(c1)-like	3.33586	2.04426	1.08109e-22	1.78011e-20
Lj4g3v2268720	dihydrolipoyl dehydrogenase	3.33345	5.78355	7.38555e-35	2.24135e-32
Lj2g3v1659450	Uncharacterized	3.32732	-2.35009	0.00528858	0.0455664
Lj4g3v0537690	Uncharacterized	3.32615	2.21943	5.27577e-17	5.97678e-15
Lj1g3v4327750	Uncharacterized	3.32405	0.0368114	2.5432e-08	1.03817e-06
Lj2g3v1647770	Uncharacterized	3.32383	-2.21855	0.00114162	0.0128822
Lj4g3v1089500	Uncharacterized	3.32292	5.77781	1.13573e-29	2.76138e-27
Lj1g3v5021110	protein kinase-like protein	3.32087	-1.69393	0.000429295	0.00570424
Lj0g3v0153179	Uncharacterized	3.30898	-0.299023	6.5317e-05	0.00114271
Lj2g3v0632190	Uncharacterized	3.30861	-1.31788	0.000471469	0.00617882
Lj4g3v3003840	Uncharacterized	3.30413	0.0566813	2.46851e-09	1.20178e-07
Lj4g3v2489530	Uncharacterized	3.29859	-0.716465	4.04113e-05	0.000756489
Lj0g3v0146149	Uncharacterized	3.29779	0.524937	6.42999e-11	3.95761e-09
Lj6g3v0859000	Uncharacterized	3.29777	0.741202	7.77951e-13	6.23808e-11
Lj3g3v0211990	G-type lectin S-receptor-like serine/threonine-protein kinase CES101-like	3.29498	-1.97328	0.00152499	0.0164279
Lj0g3v0278879	phytoene synthase	3.29469	3.71704	2.07923e-21	3.19583e-19
Lj5g3v0433520	Uncharacterized	3.29009	5.57428	2.96838e-29	7.01221e-27
Lj4g3v2023930	Uncharacterized	3.2866	-0.25695	1.2011e-07	4.28096e-06
Lj0g3v0349399	Uncharacterized	3.2866	-0.25695	1.20249e-07	4.28407e-06
Lj0g3v0111289	Uncharacterized	3.28544	-1.91851	0.000587408	0.00746124
Lj5g3v2045610	type I inositol-1,4,5-trisphosphate 5-phosphatase CVP2-like	3.2845	1.02384	1.86361e-10	1.07168e-08
Lj0g3v0173339	Uncharacterized	3.2791	-2.25852	0.00282083	0.027319
Lj4g3v1037690	Uncharacterized	3.27853	4.19498	3.93385e-30	9.73547e-28
Lj3g3v2601420	germin-like protein	3.27714	0.170407	2.23535e-05	0.000451473
Lj0g3v0241459	Uncharacterized	3.27675	4.06996	1.63072e-26	3.45915e-24
Lj1g3v4862910	Uncharacterized	3.27594	4.81832	1.19314e-11	8.17918e-10
Lj1g3v0101550	type I inositol-1,4,5-trisphosphate 5-phosphatase CVP2-like	3.27175	0.95273	1.54025e-10	9.0068e-09
Lj0g3v0033809	Uncharacterized	3.2707	-1.57536	0.000196517	0.00294009
Lj0g3v0044199	Uncharacterized	3.26885	-0.0330764	4.79568e-09	2.23654e-07
Lj0g3v0343469	Uncharacterized	3.26453	-1.76668	0.00325486	0.0307454
Lj0g3v0343479	Uncharacterized	3.26452	-1.76668	0.00325374	0.0307383
Lj3g3v0044110	calcineurin subunit B-like isoform X1	3.25907	4.93468	2.11022e-29	5.0568e-27
Lj2g3v1468290	Uncharacterized	3.25837	0.969735	5.72268e-13	4.63799e-11
Lj5g3v0277990	Uncharacterized	3.25743	-0.349867	5.09495e-06	0.0001228
Lj3g3v1011040	Uncharacterized	3.24983	-2.01826	0.00178186	0.0186773
Lj3g3v0766130	phosphatidylinositol 4-phosphate 5-kinase 6-like	3.24789	1.40562	5.73408e-19	7.53749e-17
Lj1g3v0452270	SPFH/Band 7/PHB domain-containing membrane-associated protein family isoform 1	3.24658	4.62606	3.44169e-24	6.28982e-22
Lj0g3v0295199	Uncharacterized	3.24594	0.285459	5.92703e-10	3.18173e-08
Lj2g3v1278950	transcription factor DYSFUNCTIONAL TAPETUM 1-like	3.2453	-2.6194	0.00347866	0.0324575
Lj2g3v1649200	Uncharacterized	3.24508	-2.0693	0.000824418	0.00987508
Lj4g3v0340700	(3R)-hydroxymyristoyl-	3.24164	5.46631	2.85327e-35	8.85292e-33
Lj1g3v4551290	UNC93-like protein 3-like	3.24064	4.96741	2.40266e-34	7.23871e-32
Lj0g3v0222169	Uncharacterized	3.23602	-2.00267	0.000461209	0.00606531
Lj6g3v1879890	probable serine/threonine-protein kinase RLCKVII-like	3.23539	0.852972	1.60511e-12	1.23241e-10
Lj3g3v1404060	Uncharacterized	3.23515	-2.62288	0.00384785	0.0351759
Lj2g3v1659460	Uncharacterized	3.23228	-1.7538	0.000353791	0.00485149
Lj0g3v0196479	Uncharacterized	3.23114	-2.01422	0.000557197	0.00712809
Lj0g3v0363479	scarecrow-like protein 3-like	3.23053	-1.1573	3.17763e-05	0.000617937
Lj5g3v1498100	Uncharacterized	3.23023	7.10966	4.61641e-35	1.42173e-32
Lj4g3v2580340	annotation was added to scaffolds in November 2011~Long-chain-fatty-acid CoA ligase	3.22907	0.253489	5.06191e-08	1.95229e-06
Lj0g3v0162719	Uncharacterized	3.229	-0.182311	3.11228e-05	0.00060622
Lj2g3v3058600	receptor-like protein kinase	3.22887	-2.03123	0.00480016	0.0421042
Lj4g3v1218340	Uncharacterized	3.2283	0.518184	4.10801e-12	2.98335e-10
Lj2g3v1549800	urea active transporter-like protein	3.21795	3.42837	1.0537e-23	1.86026e-21
Lj2g3v1827290	Uncharacterized	3.20815	-0.96723	3.97356e-06	9.92507e-05
Lj2g3v1649170	Uncharacterized	3.20788	-1.65305	0.000104304	0.00170531
Lj0g3v0079529	Uncharacterized	3.20238	3.5779	4.72792e-21	7.12211e-19
Lj4g3v2096050	Uncharacterized	3.20085	1.34816	9.15199e-17	1.02287e-14
Lj0g3v0173349	Uncharacterized	3.19897	3.38888	2.86954e-25	5.65429e-23
Lj1g3v4449220	Uncharacterized	3.19544	4.42803	1.13243e-29	2.76138e-27
Lj5g3v0841080	transcription factor CCAAT	3.19213	-0.304884	0.00326923	0.0308614
Lj2g3v1338920	hypersensitive-induced response protein	3.1855	-1.83471	0.00156827	0.0168179
Lj1g3v4554740	auxin-induced protein 5NG4	3.17901	-0.17221	2.78702e-07	9.10606e-06
Lj0g3v0289579	basic leucine zipper 63-like	3.17887	3.81356	3.07802e-25	6.03648e-23
Lj2g3v2984890	Uncharacterized	3.17663	1.90424	2.22839e-19	3.01297e-17
Lj2g3v1467630	probable mannitol dehydrogenase-like	3.17429	6.43234	1.84339e-23	3.20007e-21
Lj0g3v0077289	Uncharacterized	3.16436	1.72265	8.02383e-18	9.58629e-16
Lj2g3v2002200	nitrate transporter	3.16425	2.25213	5.73789e-19	7.53749e-17
Lj0g3v0333489	acyl-coenzyme A oxidase 3, peroxisomal-like	3.16379	-0.25028	0.000807538	0.00971488
Lj4g3v1273870	Uncharacterized	3.16363	2.25157	5.87153e-19	7.70087e-17
Lj0g3v0299079	probable inositol transporter 1-like	3.16284	1.53929	5.05085e-13	4.12567e-11
Lj6g3v0056720	transcriptional regulator TAC1-like	3.16015	0.374527	1.06406e-08	4.69639e-07
Lj5g3v1669350	gelsolin-related protein of 125 kDa-like	3.15991	-1.45196	2.34279e-05	0.000470896
Lj0g3v0349169	sulfate transporter 1.3-like	3.14886	2.84539	4.57458e-24	8.25141e-22
Lj3g3v3336220	Uncharacterized	3.14793	4.10567	2.88593e-18	3.58705e-16
Lj0g3v0331259	probable glutathione S-transferase parA-like	3.14492	6.56375	4.46857e-27	9.67644e-25
Lj3g3v1313780	mitogen-activated protein kinase kinase kinase A-like	3.14336	2.69204	1.3877e-20	2.02087e-18
Lj0g3v0258629	Uncharacterized	3.14315	-0.461602	1.69859e-06	4.61125e-05
Lj6g3v1984370	ethylene-responsive transcription factor ESR1-like	3.13708	4.16279	2.5651e-23	4.37359e-21
Lj2g3v0632150	Uncharacterized	3.13365	-1.34727	0.000182571	0.00276275
Lj1g3v2185240	Uncharacterized	3.13244	3.19096	2.39657e-21	3.67002e-19
Lj1g3v1008880	Uncharacterized	3.12957	-1.79899	0.00247848	0.0245641
Lj2g3v1068730	ethylene-responsive transcription factor	3.12515	5.17204	5.22001e-17	5.92169e-15
Lj3g3v2054310	Uncharacterized	3.12499	5.25686	2.94839e-26	6.15998e-24
Lj0g3v0159909	Uncharacterized	3.1181	4.37424	7.23746e-28	1.61345e-25
Lj0g3v0266369	Uncharacterized	3.11188	-1.69963	0.0009348	0.0109112
Lj0g3v0208499	cytochrome P450 76C1-like	3.10935	1.157	6.76167e-14	6.05876e-12
Lj4g3v0620050	Uncharacterized	3.10926	1.38493	2.23167e-06	5.9193e-05
Lj2g3v1659440	Uncharacterized	3.10602	-2.45833	0.00290501	0.0279875
Lj4g3v2468340	Uncharacterized	3.10547	-1.99494	0.00163785	0.0174159
Lj3g3v0708190	dihydrolipoyllysine-residue acetyltransferase component of pyruvate dehydrogenase complex-like	3.10545	3.60551	1.242e-21	1.93401e-19
Lj0g3v0117129	Uncharacterized	3.10202	1.50036	3.72504e-16	3.98646e-14
Lj0g3v0099829	Uncharacterized	3.1009	-1.21784	0.000497552	0.00648377
Lj0g3v0349629	Uncharacterized	3.0994	-2.09353	0.00243713	0.0242323
Lj3g3v0618130	Uncharacterized	3.09852	4.5378	3.04113e-22	4.89128e-20
Lj5g3v2217190	Uncharacterized	3.09656	3.4079	2.00533e-25	3.98921e-23
Lj0g3v0263899	Uncharacterized	3.09529	4.03778	1.27723e-27	2.81712e-25
Lj6g3v1918190	acyl carrier protein 1, chloroplastic-like	3.09335	9.35215	7.03393e-37	2.321e-34
Lj2g3v0370420	Uncharacterized	3.09067	-1.47027	0.000386338	0.00522531
Lj4g3v0451260	Uncharacterized	3.08666	-1.93591	0.000852634	0.0101444
Lj1g3v0604790	mitochondrial substrate carrier family protein B-like	3.08624	1.69969	2.40797e-15	2.4095e-13
Lj2g3v1415330	Uncharacterized	3.08228	4.86341	3.60168e-24	6.56778e-22
Lj0g3v0044179	Uncharacterized	3.08107	-0.890096	1.97438e-05	0.000405573
Lj6g3v2272060	Uncharacterized	3.07861	2.70319	4.2665e-21	6.4504e-19
Lj2g3v1155540	dihydrolipoyllysine-residue acetyltransferase component of pyruvate dehydrogenase complex-like	3.07724	5.77943	1.96398e-25	3.91632e-23
Lj0g3v0263889	E3 ubiquitin-protein ligase RMA1H1-like	3.07401	4.05217	3.71965e-27	8.09687e-25
Lj3g3v3086070	beta-galactosidase 8-like	3.07082	-1.41561	0.0014381	0.0156542
Lj1g3v0605110	Uncharacterized	3.07079	-1.61185	0.00188662	0.0196319
Lj6g3v0779720	Uncharacterized	3.0705	-0.634218	2.42252e-06	6.36661e-05
Lj6g3v0779730	Uncharacterized	3.0705	-0.634218	2.42109e-06	6.36486e-05
Lj0g3v0341679	Uncharacterized	3.06713	0.290904	1.02406e-08	4.53668e-07
Lj6g3v1334370	Uncharacterized	3.06454	2.43652	6.16457e-12	4.35887e-10
Lj2g3v2974810	Uncharacterized	3.06092	3.86679	3.79501e-26	7.86949e-24
Lj3g3v2721400	Uncharacterized	3.05265	2.7659	2.47509e-25	4.90026e-23
Lj2g3v2974800	Uncharacterized	3.05185	3.87585	3.66319e-26	7.61513e-24
Lj3g3v0935540	Uncharacterized	3.051	1.07016	2.85392e-11	1.86566e-09
Lj3g3v1011060	ABC transporter B family member	3.04488	5.29714	2.65685e-30	6.71505e-28
Lj0g3v0063089	Uncharacterized	3.03976	-1.63581	0.000592467	0.00750768
Lj0g3v0121959	vacuolar iron transporter homolog 4-like	3.03801	2.37694	7.45604e-19	9.733e-17
Lj4g3v0340690	Uncharacterized	3.03721	4.88852	9.33444e-32	2.49578e-29
Lj4g3v2628700	GDSL esterase/lipase At1g29670-like	3.03351	-0.930125	7.08367e-05	0.00122281
Lj3g3v0932380	Uncharacterized	3.03011	-0.781159	0.00156082	0.0167553
Lj1g3v4921080	zinc finger protein NUTCRACKER-like	3.02341	4.04245	4.57487e-27	9.88088e-25
Lj0g3v0248199	Uncharacterized	3.01944	7.05328	1.94358e-35	6.09866e-33
Lj2g3v2365850	Uncharacterized	3.01935	2.41621	2.52039e-08	1.03088e-06
Lj0g3v0321969	Uncharacterized	3.01373	-0.947186	0.000563478	0.00719626
Lj4g3v2096040	Uncharacterized	3.00997	3.69805	1.07113e-26	2.28378e-24
Lj2g3v1467690	Uncharacterized	3.00925	1.17596	1.0687e-12	8.41532e-11
Lj5g3v2183730	nuclease S1-like	3.00096	2.94153	6.39119e-20	8.90195e-18
Lj0g3v0201989	probable phosphatidylinositol 4-kinase type 2-beta At1g26270-like	3.00092	2.77346	5.86312e-24	1.05299e-21
Lj0g3v0113999	Uncharacterized	2.99828	3.38258	3.85659e-19	5.12279e-17
Lj0g3v0214939	Uncharacterized	2.99827	-1.35615	3.23651e-05	0.000626601
Lj6g3v0886420	Uncharacterized	2.99758	3.47405	1.30677e-22	2.14324e-20
Lj0g3v0323229	pentatricopeptide repeat-containing protein At5g50390, chloroplastic-like	2.99731	0.959458	1.96897e-12	1.49113e-10
Lj0g3v0086559	Uncharacterized	2.99032	0.546535	7.04544e-09	3.20722e-07
Lj0g3v0097299	GATA transcription factor 18-like	2.99015	1.62642	7.09217e-18	8.50989e-16
Lj1g3v2126010	Uncharacterized	2.9867	1.30241	4.92546e-15	4.80712e-13
Lj4g3v0816900	Uncharacterized	2.98669	1.30241	4.90374e-15	4.79398e-13
Lj4g3v3114840	tubulin beta-2 chain-like	2.9855	2.40271	1.71647e-13	1.46842e-11
Lj2g3v1988800	beta-amylase	2.9817	0.841724	6.7663e-10	3.60203e-08
Lj5g3v1853260	dihydrolipoyllysine-residue acetyltransferase component of pyruvate dehydrogenase complex, mitochondrial-like	2.9754	5.97301	7.89975e-31	2.03371e-28
Lj0g3v0361809	pectinesterase inhibitor 2-like	2.97286	-1.45245	0.000109812	0.00178414
Lj2g3v1014510	Uncharacterized	2.97091	-0.118331	2.30372e-05	0.000464165
Lj6g3v0509430	salicylate O-methyltransferase-like	2.97073	-0.505406	7.66889e-05	0.00130808
Lj0g3v0099839	Uncharacterized	2.96448	-1.19515	0.000767096	0.0093214
Lj0g3v0161989	ocs element-binding factor	2.96273	3.48295	3.87198e-23	6.54404e-21
Lj5g3v1222630	Uncharacterized	2.96103	1.79841	3.84437e-12	2.80413e-10
Lj0g3v0285989	ABC transporter B family member	2.96074	3.43371	2.96183e-23	5.01599e-21
Lj1g3v0114180	serine/threonine-protein kinase HT1-like isoform X1	2.95787	5.49047	3.28959e-28	7.49422e-26
Lj0g3v0321249	glycosyl hydrolase family protein isoform 1	2.95576	-0.134671	1.07762e-06	3.06035e-05
Lj1g3v4549010	transcription factor PIF1-like isoform X1	2.95551	0.0298465	5.40847e-08	2.07536e-06
Lj3g3v3640270	scarecrow-like protein 3-like	2.9544	-0.945636	3.71307e-06	9.33917e-05
Lj3g3v3640280	Uncharacterized	2.95439	-0.945636	3.71178e-06	9.33875e-05
Lj0g3v0092029	Uncharacterized	2.94659	-0.161675	3.23952e-05	0.000627039
Lj0g3v0164679	Uncharacterized	2.94433	1.33186	7.50851e-10	3.97932e-08
Lj4g3v2023960	Uncharacterized	2.94256	5.63755	3.00766e-22	4.84682e-20
Lj0g3v0090009	Uncharacterized	2.94106	-1.81384	0.00269615	0.0262974
Lj0g3v0288059	Uncharacterized	2.93887	5.39321	5.68342e-30	1.39821e-27
Lj1g3v3975290	tubulin alpha-1 chain	2.93819	5.16893	1.07886e-28	2.48505e-26
Lj5g3v2300360	cytochrome P450 76A2-like	2.93818	4.46564	9.23507e-25	1.76129e-22
Lj4g3v0620140	Uncharacterized	2.93681	-1.4015	0.000218701	0.00321984
Lj0g3v0349379	Uncharacterized	2.93627	-2.14328	0.00583278	0.0493262
Lj0g3v0349419	probable alpha,alpha-trehalose-phosphate synthase	2.93396	4.12025	3.30004e-18	4.07134e-16
Lj4g3v2023950	Uncharacterized	2.93379	4.1201	3.31154e-18	4.07436e-16
Lj0g3v0323239	Uncharacterized	2.93347	0.982098	7.01928e-13	5.66674e-11
Lj0g3v0293529	ethylene-responsive transcription factor 4-like	2.93332	5.42807	1.58131e-24	2.96151e-22
Lj5g3v0942010	Uncharacterized	2.9291	-1.58874	0.000580374	0.00738257
Lj5g3v0780660	a-type carbonic anhydrase	2.92172	2.7009	1.15495e-20	1.69678e-18
Lj2g3v1467700	geraniol dehydrogenase 1	2.92144	1.16965	1.60188e-12	1.23106e-10
Lj2g3v1659420	Uncharacterized	2.92106	-1.9423	0.00119664	0.0133977
Lj2g3v3337340	F-box protein SNE-like	2.92056	-0.908854	9.8997e-05	0.00162911
Lj0g3v0318579	Uncharacterized	2.90768	-2.23014	0.0042479	0.0380934
Lj0g3v0256879	alpha-carboxyltransferase 2	2.90694	6.13837	1.1094e-30	2.82976e-28
Lj4g3v3002730	Uncharacterized	2.90467	1.52416	4.22847e-14	3.85538e-12
Lj0g3v0349429	probable alpha,alpha-trehalose-phosphate synthase	2.90466	5.75557	1.88294e-21	2.90486e-19
Lj0g3v0277789	Uncharacterized	2.90358	0.484326	1.30098e-08	5.65798e-07
Lj4g3v1223820	Uncharacterized	2.9022	5.18433	2.44055e-27	5.32648e-25
Lj3g3v2064840	Uncharacterized	2.89886	8.39478	1.37522e-30	3.49705e-28
Lj2g3v0343930	Uncharacterized	2.89532	3.13394	4.99668e-23	8.37679e-21
Lj4g3v0451330	Uncharacterized	2.89181	2.12136	3.52703e-10	1.94485e-08
Lj3g3v1193480	Uncharacterized	2.8917	-0.131004	7.52923e-05	0.00128823
Lj2g3v0636780	Uncharacterized	2.88978	-0.717569	0.00336348	0.0315991
Lj0g3v0228019	Uncharacterized	2.88682	5.38376	1.605e-28	3.68676e-26
Lj0g3v0301999	probable metal-nicotianamine transporter YSL7-like	2.88668	2.41354	1.17917e-16	1.30735e-14
Lj3g3v2515420	Uncharacterized	2.88544	-0.758765	1.4435e-06	3.97717e-05
Lj4g3v1388590	Uncharacterized	2.88544	-0.758765	1.44289e-06	3.97683e-05
Lj0g3v0050639	Uncharacterized	2.88438	-0.940236	0.000198432	0.00296499
Lj5g3v2300350	Uncharacterized	2.88377	4.4945	2.56673e-23	4.37359e-21
Lj1g3v2896190	UDP-glycosyltransferase 74E1-like	2.87665	-0.183902	1.47053e-07	5.11842e-06
Lj0g3v0043799	LRR receptor-like serine/threonine-protein kinase ERECTA-like	2.87611	4.95616	1.07253e-23	1.8895e-21
Lj0g3v0231689	Uncharacterized	2.87337	2.85577	1.09386e-22	1.79758e-20
Lj2g3v2969650	Uncharacterized	2.87244	5.65207	2.51414e-24	4.64574e-22
Lj1g3v0488900	probable methyltransferase PMT2-like isoform X1	2.8723	3.50712	8.32058e-23	1.37551e-20
Lj1g3v4820010	UNC93-like protein C922.05c	2.87204	4.04794	4.3621e-20	6.15826e-18
Lj6g3v1270820	probable LRR receptor-like serine/threonine-protein kinase At1g56140-like	2.87023	1.38288	2.36313e-16	2.55861e-14
Lj2g3v2001830	zinc finger protein ZAT9-like	2.86842	0.991678	2.11649e-13	1.79449e-11
Lj4g3v1273510	zinc finger protein ZAT9-like	2.86842	0.991678	2.11706e-13	1.79449e-11
Lj4g3v1330230	Uncharacterized	2.86147	-1.43702	0.00206082	0.0211507
Lj2g3v2089560	Uncharacterized	2.85838	2.38283	2.42081e-20	3.47664e-18
Lj1g3v2114690	Uncharacterized	2.85344	6.12281	1.73232e-26	3.66532e-24
Lj3g3v1439170	Uncharacterized	2.85331	5.96005	1.20062e-24	2.26898e-22
Lj0g3v0153189	Uncharacterized	2.84537	-1.54578	0.00172236	0.0181428
Lj1g3v0112830	Uncharacterized	2.84117	-1.05875	0.000189372	0.00285011
Lj4g3v3114580	laccase-1-like	2.84082	2.57309	1.94275e-16	2.11446e-14
Lj0g3v0281629	Uncharacterized	2.83979	3.74658	1.71169e-22	2.79631e-20
Lj1g3v4549020	Uncharacterized	2.83728	-0.120665	6.59997e-07	1.98555e-05
Lj0g3v0346199	Uncharacterized	2.83561	-1.35085	0.00238078	0.0237487
Lj5g3v1355070	pentatricopeptide repeat-containing protein	2.83249	-0.670026	0.000470021	0.00616656
Lj2g3v0690110	Uncharacterized	2.83144	2.52106	1.03883e-16	1.15484e-14
Lj4g3v2857420	zinc transporter 11-like	2.8307	5.30871	1.82639e-21	2.82286e-19
Lj6g3v2116850	equilibrative nucleotide transporter 3-like isoform X1	2.82755	1.59336	9.29292e-14	8.22058e-12
Lj5g3v1452190	Uncharacterized	2.82733	-0.772299	3.52977e-05	0.000674118
Lj3g3v0708180	dihydrolipoyllysine-residue acetyltransferase component of pyruvate dehydrogenase complex-like	2.82535	4.46096	2.87857e-22	4.6478e-20
Lj5g3v0296130	F-box protein GID2-like	2.82275	4.60695	2.64604e-26	5.54221e-24
Lj0g3v0167289	Uncharacterized	2.8163	5.35338	5.18595e-29	1.21816e-26
Lj0g3v0345539	Uncharacterized	2.81574	-0.923489	0.00022021	0.00323918
Lj1g3v3023870	agmatine coumaroyltransferase-like	2.81217	4.03639	3.07091e-25	6.03648e-23
Lj0g3v0249039	Uncharacterized	2.80334	4.18398	1.32421e-19	1.81404e-17
Lj0g3v0126099	Uncharacterized	2.80295	4.49717	9.63655e-27	2.05992e-24
Lj3g3v0461650	Uncharacterized	2.80251	6.69096	9.49982e-25	1.80764e-22
Lj2g3v0911630	Uncharacterized	2.8006	3.77378	2.44241e-20	3.50162e-18
Lj0g3v0069449	Uncharacterized	2.79837	6.53231	1.02686e-24	1.94946e-22
Lj2g3v2843130	Uncharacterized	2.79784	5.13645	2.4301e-25	4.82268e-23
Lj3g3v2515400	Uncharacterized	2.7968	0.294036	6.53215e-10	3.48632e-08
Lj4g3v1388570	Uncharacterized	2.7968	0.294036	6.52601e-10	3.48527e-08
Lj1g3v1362130	beta-galactosidase 6-like	2.79675	0.730257	3.51471e-09	1.67005e-07
Lj0g3v0054959	Uncharacterized	2.79557	5.15844	2.31377e-23	3.97515e-21
Lj0g3v0252069	Uncharacterized	2.79522	-1.59837	0.005557	0.047427
Lj3g3v2662060	Uncharacterized	2.79504	-1.28552	0.000642307	0.00804893
Lj6g3v0217110	phosphate transporter	2.79203	4.33051	8.09181e-19	1.0497e-16
Lj3g3v2575620	Uncharacterized	2.79032	2.29899	5.31094e-13	4.32537e-11
Lj2g3v1925790	Uncharacterized	2.78777	2.73018	9.55017e-19	1.2312e-16
Lj2g3v2843110	Uncharacterized	2.78768	4.59543	2.79996e-23	4.75153e-21
Lj1g3v2126020	Uncharacterized	2.78761	0.934207	2.92701e-13	2.44859e-11
Lj4g3v0816910	Uncharacterized	2.78761	0.934207	2.92415e-13	2.44859e-11
Lj0g3v0111299	Uncharacterized	2.78628	-1.87052	0.00491098	0.0428862
Lj4g3v1634190	Uncharacterized	2.78611	0.564458	3.69783e-08	1.47122e-06
Lj6g3v0217100	Uncharacterized	2.78084	4.35507	2.80429e-19	3.75499e-17
Lj2g3v1925800	Uncharacterized	2.78027	2.74865	4.65184e-19	6.16928e-17
Lj1g3v1340400	Uncharacterized	2.77909	-0.176291	1.5468e-05	0.000326698
Lj6g3v1177270	Uncharacterized	2.77778	-1.49098	0.00481788	0.0422418
Lj6g3v0585620	Uncharacterized	2.77654	-1.71322	0.00251217	0.0248153
Lj0g3v0054839	Uncharacterized	2.77473	5.27015	9.39413e-26	1.90524e-23
Lj0g3v0096049	Uncharacterized	2.77344	-2.09828	0.00283866	0.0274596
Lj3g3v2769460	Uncharacterized	2.77013	-0.80808	8.99245e-05	0.0015003
Lj0g3v0359269	calcium-binding protein PBP1-like	2.76801	6.6088	4.68096e-11	2.95323e-09
Lj2g3v2256230	Uncharacterized	2.76546	-1.94095	0.00420402	0.0377676
Lj5g3v1811220	vinorine synthase-like	2.76402	-0.896893	5.35509e-05	0.000966136
Lj0g3v0269129	vinorine synthase-like	2.76402	-0.896893	5.35714e-05	0.000966296
Lj1g3v1815540	probable WRKY transcription factor 40-like	2.76368	1.16692	5.22162e-10	2.81031e-08
Lj1g3v4979990	Uncharacterized	2.76283	2.9055	5.18136e-19	6.83882e-17
Lj4g3v0484320	Uncharacterized	2.76252	-1.44619	0.005458	0.0467452
Lj0g3v0248869	probable WRKY transcription factor 2-like	2.76237	-1.48973	0.00303576	0.0290486
Lj4g3v2951220	Uncharacterized	2.76085	-0.669572	0.000393864	0.00530833
Lj5g3v0308760	Uncharacterized	2.7581	-1.44339	0.000888272	0.0104639
Lj1g3v2444980	alanine glyoxylate aminotransferase-like protein	2.75696	4.2504	4.95673e-19	6.56317e-17
Lj0g3v0108299	Uncharacterized	2.75694	-1.83594	0.00259037	0.0254426
Lj0g3v0097369	probable metal-nicotianamine transporter YSL7-like	2.75045	3.49944	7.08098e-23	1.17761e-20
Lj2g3v2736550	receptor-like protein kinase	2.74967	-1.60973	0.000601321	0.00760134
Ljchlorog3v0000630	Uncharacterized	2.74913	4.98027	9.35015e-19	1.20729e-16
Lj0g3v0105999	vinorine synthase-like	2.74783	-0.987511	7.82408e-05	0.00133128
Lj0g3v0126129	Uncharacterized	2.74585	-0.418208	7.10593e-05	0.0012264
Lj6g3v0391170	RCC1 and BTB domain-containing protein	2.7458	0.321925	2.66263e-05	0.000527156
Lj5g3v1129520	Uncharacterized	2.74309	-0.978438	0.000816286	0.00980397
Lj1g3v2896180	UDP-glycosyltransferase 74E1-like	2.73256	0.0118673	6.047e-07	1.83379e-05
Lj0g3v0279809	ocs element-binding factor 1-like	2.73159	-1.372	0.000548166	0.00703746
Lj1g3v0453370	SPFH/Band 7/PHB domain-containing membrane-associated protein family isoform 1	2.72699	6.11422	8.63286e-26	1.75513e-23
Lj0g3v0149509	Uncharacterized	2.72566	-1.24111	0.000109971	0.00178602
Lj0g3v0348059	Uncharacterized	2.72538	2.16599	1.53634e-14	1.44515e-12
Lj1g3v4957650	cysteine synthase-like	2.72332	7.51382	1.03051e-28	2.38028e-26
Ljchlorog3v0000590	Uncharacterized	2.71679	7.10621	4.01978e-17	4.58514e-15
Lj0g3v0145859	Uncharacterized	2.71668	0.816312	1.44546e-10	8.49431e-09
Lj0g3v0201719	Uncharacterized	2.71545	-1.96576	0.00210291	0.0214978
Lj0g3v0201729	Uncharacterized	2.71544	-1.96576	0.00210228	0.021494
Lj4g3v0109450	oligopeptide transporter 3-like	2.71541	4.61174	7.62097e-24	1.35988e-21
Lj0g3v0015169	Uncharacterized	2.71147	1.96205	1.30541e-13	1.13071e-11
Lj4g3v2023920	Uncharacterized	2.70681	1.40413	2.18442e-10	1.24242e-08
Lj4g3v2468350	pyruvate dehydrogenase E1 component subunit beta	2.70444	7.42196	2.91082e-29	6.89582e-27
Lj0g3v0094269	Uncharacterized	2.70046	0.0548879	1.24215e-08	5.41346e-07
Lj0g3v0094279	Uncharacterized	2.70046	0.0548879	1.24121e-08	5.41218e-07
Lj5g3v2056180	Uncharacterized	2.6976	4.46487	8.38333e-18	1.00014e-15
Lj0g3v0036199	Uncharacterized	2.69723	1.60591	1.11953e-13	9.8095e-12
Lj3g3v2515440	Uncharacterized	2.69164	0.138026	9.44284e-09	4.19669e-07
Lj4g3v1388610	Uncharacterized	2.69164	0.138026	9.43425e-09	4.19511e-07
Lj0g3v0272279	Uncharacterized	2.68895	4.0837	4.23749e-24	7.67669e-22
Lj1g3v2313090	Uncharacterized	2.68765	-0.715029	4.21239e-05	0.000785189
Lj6g3v1914570	Uncharacterized	2.68735	3.17436	1.75457e-14	1.64115e-12
Lj1g3v2315320	Uncharacterized	2.68592	-0.829464	6.53035e-05	0.00114271
Lj0g3v0285349	Uncharacterized	2.68366	0.0696194	8.57263e-07	2.50823e-05
Lj0g3v0337309	Uncharacterized	2.68354	-0.781182	7.15952e-05	0.00123288
Lj0g3v0349389	probable alpha,alpha-trehalose-phosphate synthase	2.68306	1.30535	3.87137e-10	2.12206e-08
Lj0g3v0153939	Uncharacterized	2.68279	0.238325	1.53149e-06	4.19185e-05
Lj5g3v1875170	somatic embryogenesis receptor kinase 1-like	2.67618	-2.01651	0.004724	0.0415563
Lj5g3v2056190	Uncharacterized	2.67417	4.48669	3.80418e-17	4.35714e-15
Lj6g3v1966810	Uncharacterized	2.67056	-1.29573	0.00486295	0.0425428
Lj0g3v0071169	Uncharacterized	2.6671	1.0702	1.47183e-11	9.99892e-10
Lj6g3v2258840	Uncharacterized	2.66697	3.0971	1.81843e-20	2.63428e-18
Lj0g3v0021199	peptide transporter PTR5-like isoform X1	2.66654	5.27169	7.8499e-18	9.40551e-16
Lj4g3v1314920	Uncharacterized	2.66528	0.000780701	8.85892e-08	3.26094e-06
Lj4g3v0620100	transcription factor bHLH95	2.66457	-0.354924	2.43003e-06	6.3803e-05
Lj6g3v0597030	Uncharacterized	2.66192	5.26882	9.95587e-18	1.18266e-15
Lj0g3v0288489	Uncharacterized	2.66005	-0.196427	0.000137863	0.00216951
Lj0g3v0241609	Uncharacterized	2.65979	0.228522	6.08337e-06	0.000143422
Lj4g3v0216610	protein kinase 2B	2.65548	0.185378	4.10469e-08	1.61227e-06
Lj5g3v0186690	hexokinase-2, chloroplastic-like	2.65497	4.75999	4.07494e-26	8.38721e-24
Lj2g3v1549980	F-box/kelch-repeat protein SKIP25-like	2.65407	5.02955	4.51812e-24	8.1673e-22
Lj0g3v0217779	Uncharacterized	2.65277	-0.251934	1.42712e-06	3.9438e-05
Lj5g3v1670370	Uncharacterized	2.64772	-0.49457	1.06427e-05	0.00023499
Lj2g3v1193160	E3 ubiquitin-protein ligase	2.64719	2.1268	1.70053e-05	0.000355377
Lj5g3v2029540	TCP family transcription factor	2.64501	2.06936	6.59588e-17	7.41172e-15
Lj0g3v0213859	Uncharacterized	2.63949	0.0212274	1.37533e-07	4.82542e-06
Lj2g3v0571690	Uncharacterized	2.63203	-1.18113	0.00112319	0.012726
Lj2g3v2899830	Uncharacterized	2.63083	-0.497431	0.000823953	0.00987378
Lj5g3v1605710	Uncharacterized	2.62927	5.87802	3.87665e-24	7.05372e-22
Lj4g3v2133930	Uncharacterized	2.6291	0.660357	6.36269e-06	0.00014933
Lj5g3v1605700	Uncharacterized	2.62885	5.87542	3.93001e-24	7.13521e-22
Lj1g3v0173670	pentatricopeptide repeat-containing protein	2.62674	-0.10258	1.96267e-06	5.26797e-05
Lj0g3v0273039	auxin-induced protein 5NG4-like	2.6245	1.11006	4.47059e-10	2.43287e-08
Lj3g3v0730010	Uncharacterized	2.62422	0.359301	0.000252601	0.00363904
Lj1g3v4118220	F-box protein At2g26850-like	2.62191	4.26373	2.80184e-22	4.53272e-20
Lj0g3v0095959	Uncharacterized	2.61859	4.397	1.36691e-17	1.61224e-15
Lj0g3v0309769	regulator of nonsense transcripts-like protein	2.61829	-0.539754	3.09861e-05	0.0006037
Lj2g3v0944200	phosphate transporter	2.61226	4.91851	2.80641e-18	3.49343e-16
Lj2g3v0878980	Uncharacterized	2.61046	7.59465	9.52443e-26	1.92697e-23
Lj0g3v0268789	pyruvate kinase isozyme G, chloroplastic-like	2.60903	4.14832	4.3134e-23	7.27529e-21
Lj3g3v0526210	Uncharacterized	2.60655	-0.874283	1.56857e-05	0.000330877
Lj0g3v0290559	Uncharacterized	2.60532	-1.58753	0.000772205	0.00937115
Lj1g3v0452280	Uncharacterized	2.60445	3.5064	5.64658e-21	8.44627e-19
Lj3g3v2364200	Uncharacterized	2.60267	3.54802	4.78513e-21	7.19526e-19
Lj2g3v1984930	Uncharacterized	2.60175	4.81699	7.10365e-08	2.67039e-06
Lj3g3v3338490	Uncharacterized	2.60092	0.0844047	7.07086e-08	2.66047e-06
Lj4g3v0961130	Uncharacterized	2.60007	-0.56474	1.51546e-05	0.000320894
Lj3g3v2515450	Uncharacterized	2.59691	0.0391354	4.36114e-08	1.69856e-06
Lj4g3v1388620	Uncharacterized	2.59691	0.0391354	4.35784e-08	1.69856e-06
Lj6g3v1966630	GDSL esterase/lipase At1g29670-like	2.59632	4.65839	5.48551e-15	5.34118e-13
Lj4g3v2977960	E3 ubiquitin-protein ligase RHA1B-like	2.59478	4.3134	5.91441e-23	9.89539e-21
Lj1g3v2446030	Uncharacterized	2.58767	-1.41302	0.00331099	0.0311799
Lj3g3v3612570	Uncharacterized	2.58743	3.85041	6.83096e-19	8.94511e-17
Lj4g3v0336650	Uncharacterized	2.58725	4.84936	7.95314e-19	1.03494e-16
Lj4g3v1635580	dof zinc finger protein DOF3.3	2.58628	4.26458	1.06882e-19	1.47145e-17
Lj4g3v0336390	vacuolar iron transporter homolog 4-like	2.58624	7.73129	1.05272e-07	3.7977e-06
Lj0g3v0089749	Uncharacterized	2.58212	1.20222	2.19603e-10	1.24731e-08
Lj2g3v1142960	Uncharacterized	2.58118	1.23948	7.86136e-09	3.55076e-07
Lj4g3v0484120	Uncharacterized	2.57937	0.89421	4.36832e-11	2.76859e-09
Lj4g3v2974810	E3 ubiquitin-protein ligase RHA1B-like	2.57919	4.33166	8.10506e-23	1.34255e-20
Lj1g3v2093170	Uncharacterized	2.5759	3.08762	2.82989e-17	3.2592e-15
Lj3g3v2769370	Uncharacterized	2.5708	7.23094	5.51286e-18	6.67264e-16
Lj2g3v2256310	ABC transporter G family member 31-like	2.56949	-1.49242	0.00107296	0.0122572
Lj0g3v0073639	Uncharacterized	2.56813	2.17342	3.17422e-13	2.64475e-11
Lj2g3v0205600	sucrose transport protein SUC2-like	2.56748	5.60716	1.00794e-14	9.65594e-13
Lj0g3v0167579	Uncharacterized	2.56718	-1.92849	0.00262638	0.0257325
Lj5g3v0380040	probable protein phosphatase 2C 72-like	2.56395	-0.549168	0.000513307	0.00665467
Lj3g3v0139510	F-box/kelch-repeat protein At1g80440-like	2.56354	8.76163	2.39525e-22	3.8825e-20
Lj0g3v0274949	Uncharacterized	2.56216	0.34008	1.60807e-08	6.86425e-07
Lj0g3v0097359	Uncharacterized	2.55996	4.79276	9.50815e-22	1.49458e-19
Lj0g3v0168699	UDP-glucose glucosyltransferase	2.55987	4.33244	9.71054e-24	1.72534e-21
Lj4g3v0254240	Uncharacterized	2.55924	-1.44601	0.00123543	0.0137744
Lj5g3v2287420	Uncharacterized	2.55914	3.14419	6.64162e-18	8.01554e-16
Lj5g3v0900910	protein PHR1-LIKE 1-like	2.55855	1.82771	1.50382e-12	1.15892e-10
Lj6g3v0227600	Uncharacterized	2.55159	1.60745	1.3248e-11	9.05188e-10
Lj3g3v1404030	alpha-ketoglutarate-dependent dioxygenase alkB-like protein	2.54885	1.37335	2.4958e-11	1.63929e-09
Lj2g3v3104800	Uncharacterized	2.5429	-0.37062	1.92059e-05	0.000396187
Lj0g3v0346539	Uncharacterized	2.54036	6.55529	1.09629e-23	1.92727e-21
Lj4g3v0473700	Uncharacterized	2.53865	0.935926	9.66994e-11	5.81406e-09
Lj0g3v0140769	Uncharacterized	2.53854	-0.36168	7.59279e-05	0.00129723
Lj0g3v0110469	flavoprotein wrbA-like	2.53839	3.15346	1.49333e-18	1.8929e-16
Lj4g3v0450630	Uncharacterized	2.53804	-0.590964	1.89932e-05	0.000392286
Lj4g3v0450770	Uncharacterized	2.53803	-0.590964	1.89871e-05	0.000392257
Lj0g3v0113989	vacuolar iron transporter homolog 4-like	2.53533	4.61724	1.96303e-18	2.46202e-16
Lj0g3v0006039	Uncharacterized	2.53436	0.658196	2.56996e-07	8.45667e-06
Lj0g3v0310099	Uncharacterized	2.52936	3.91507	5.14705e-21	7.7255e-19
Lj2g3v1757260	GATA transcription factor 18-like	2.52691	0.0449814	4.09107e-07	1.28809e-05
Lj2g3v2843250	Uncharacterized	2.52128	5.35701	3.06011e-20	4.36461e-18
Lj0g3v0281729	CTP synthase 1-like	2.52085	0.381197	6.25e-08	2.3759e-06
Lj0g3v0101659	3-oxoacyl-	2.51998	7.44166	1.64788e-25	3.30184e-23
Lj5g3v1360490	Uncharacterized	2.5193	1.42998	8.90758e-07	2.59074e-05
Lj3g3v0668940	Uncharacterized	2.51911	2.30995	5.25545e-11	3.29319e-09
Lj0g3v0305759	transcription factor bHLH91-like	2.51878	-1.68979	0.00298126	0.0286326
Lj3g3v0950910	polyubiquitin 14	2.51644	7.85762	1.6689e-24	3.11152e-22
Lj3g3v3348620	Uncharacterized	2.51623	5.64744	6.01898e-24	1.07866e-21
Lj0g3v0331839	Uncharacterized	2.51395	4.87274	3.14626e-18	3.88739e-16
Lj2g3v1659430	Uncharacterized	2.51327	-1.80376	0.00382266	0.0349957
Lj0g3v0334549	enolase 1, chloroplastic-like	2.51319	6.18363	6.74282e-25	1.3009e-22
Lj0g3v0082959	Uncharacterized	2.51182	-0.273546	2.42704e-06	6.37446e-05
Lj6g3v1752830	Uncharacterized	2.50964	1.41152	1.60245e-11	1.08069e-09
Lj0g3v0154319	Uncharacterized	2.50635	2.47463	3.68937e-13	3.06476e-11
Lj4g3v2820140	acyl-coenzyme A oxidase 2, peroxisomal-like	2.50524	1.25296	1.42227e-12	1.10015e-10
Lj0g3v0242739	zinc finger CCCH domain-containing protein 20-like	2.50035	4.65069	3.34581e-20	4.76394e-18
Lj3g3v3031050	pentatricopeptide repeat-containing protein At5g39710-like isoform X1	2.49981	0.636025	3.2944e-10	1.82505e-08
Lj0g3v0073659	Uncharacterized	2.49967	2.06358	4.10299e-13	3.39478e-11
Lj4g3v0537680	Uncharacterized	2.49872	1.14699	1.94429e-07	6.56944e-06
Lj6g3v1691320	Uncharacterized	2.49687	5.52654	2.78254e-24	5.11895e-22
Lj5g3v0369960	F-box protein SKP2A-like	2.49399	3.54689	7.6062e-17	8.51249e-15
Lj1g3v0452290	hypersensitive-induced response protein	2.49381	3.51402	1.44044e-19	1.95714e-17
Lj0g3v0246469	Uncharacterized	2.49154	-1.33996	0.00542733	0.0465449
Lj0g3v0171899	Uncharacterized	2.48849	0.213646	1.96036e-05	0.00040309
Lj0g3v0222039	Uncharacterized	2.48624	3.34514	1.28397e-19	1.76181e-17
Lj5g3v2246130	serine/threonine protein phosphatase 2A 57 kDa regulatory subunit B' alpha isoform-like	2.48618	2.48938	1.85763e-11	1.2398e-09
Lj0g3v0126449	cytochrome P450 monooxygenase	2.48463	-1.68615	0.0012933	0.0142951
Lj2g3v0604160	protease inhibitor	2.48343	0.0625475	8.4292e-05	0.0014226
Lj3g3v3033160	Uncharacterized	2.48273	1.14568	1.8143e-08	7.65422e-07
Lj0g3v0288079	Uncharacterized	2.48009	0.0167507	0.000120114	0.0019263
Lj0g3v0229389	Uncharacterized	2.47641	-0.906934	0.000702935	0.00868387
Lj0g3v0101689	Uncharacterized	2.47604	0.198928	1.1613e-05	0.000252658
Lj6g3v1368640	G-type lectin S-receptor-like serine/threonine-protein kinase At1g34300-like	2.47437	4.40391	7.0061e-22	1.10967e-19
Lj4g3v0484110	Uncharacterized	2.4718	1.14792	3.49967e-12	2.57757e-10
Lj1g3v3980450	dnaj/Hsp40 cysteine-rich domain superfamily protein isoform 1	2.46914	4.77599	2.3033e-22	3.74075e-20
Lj1g3v4694290	Uncharacterized	2.46634	2.52991	1.91838e-13	1.63192e-11
Lj0g3v0214339	Uncharacterized	2.46566	-1.2245	0.00254389	0.025066
Lj3g3v0950900	Uncharacterized	2.46537	7.4277	1.01347e-23	1.79687e-21
Ljchlorog3v0000550	Uncharacterized	2.46491	5.29494	3.63608e-18	4.45288e-16
Lj0g3v0322829	MAP kinase PsMAPK2	2.46404	5.4432	8.06212e-19	1.04748e-16
Lj4g3v1549420	Uncharacterized	2.46033	4.1207	6.20868e-20	8.67682e-18
Lj4g3v3015160	auxin-induced protein 6B	2.45827	-0.713907	6.34767e-05	0.00111474
Lj0g3v0203079	ethylene-responsive transcription factor ERF008-like	2.45776	2.68583	2.83646e-15	2.81792e-13
Lj4g3v0473690	Uncharacterized	2.45716	1.05956	1.77142e-11	1.18694e-09
Lj4g3v2512810	vinorine synthase-like	2.45682	1.92153	1.5174e-11	1.02666e-09
Lj6g3v1177340	aldehyde dehydrogenase family 7 member A1-like	2.45581	5.01778	1.95051e-22	3.17399e-20
Lj0g3v0303249	Uncharacterized	2.45367	-1.54327	0.00211931	0.0216309
Lj4g3v2618640	probable peptide/nitrate transporter At1g59740-like	2.45306	6.13904	2.72397e-18	3.3959e-16
Lj3g3v3500050	1-phosphatidylinositol phosphodiesterase-like	2.45252	4.40563	2.19454e-10	1.24731e-08
Lj1g3v3975270	Uncharacterized	2.45157	6.00118	7.12856e-22	1.12692e-19
Lj0g3v0303529	Uncharacterized	2.45132	3.99749	1.42152e-19	1.93821e-17
Lj0g3v0017729	Uncharacterized	2.45088	3.51907	7.45015e-11	4.55852e-09
Lj0g3v0335149	Uncharacterized	2.45055	-2.12845	0.00464958	0.0410432
Lj4g3v2215210	sucrose synthase	2.4493	9.98993	8.59942e-20	1.18585e-17
Lj0g3v0299029	Uncharacterized	2.44697	3.04037	2.25632e-13	1.90477e-11
Lj4g3v3002680	Uncharacterized	2.4441	4.62085	4.73073e-15	4.63338e-13
Lj3g3v0012320	3-oxoacyl-	2.44188	3.63083	3.68837e-19	4.90719e-17
Lj0g3v0229859	Uncharacterized	2.43815	2.07457	1.72515e-11	1.15687e-09
Lj2g3v0549950	L-idonate 5-dehydrogenase-like	2.43783	3.68125	2.55371e-17	2.9575e-15
Lj3g3v0936570	Uncharacterized	2.43625	2.43229	1.10242e-14	1.05246e-12
Lj5g3v1853020	calcium-binding mitochondrial carrier protein SCaMC-1-B-like	2.43597	4.78716	4.64366e-15	4.55347e-13
Lj1g3v3244590	Uncharacterized	2.43541	3.73992	7.97246e-14	7.1054e-12
Lj0g3v0205809	Uncharacterized	2.43074	3.91087	3.27181e-09	1.56627e-07
Lj0g3v0339389	Uncharacterized	2.4302	1.43901	1.98141e-09	9.82472e-08
Lj6g3v2258850	metal transporter Nramp3-like	2.42826	2.24934	1.25418e-13	1.08861e-11
Lj0g3v0237649	Uncharacterized	2.42576	1.26234	1.20003e-07	4.27898e-06
Lj6g3v1480320	Uncharacterized	2.42576	1.26234	1.19976e-07	4.27898e-06
Lj0g3v0312279	Uncharacterized	2.42497	-0.797883	0.000823726	0.00987378
Lj0g3v0119999	palmitoyl-acyl carrier protein thioesterase, chloroplastic-like	2.42496	3.96232	7.06436e-15	6.8305e-13
Lj0g3v0296499	Uncharacterized	2.42454	-1.17052	0.00187047	0.0194784
Lj0g3v0285359	Uncharacterized	2.42447	0.156656	1.39993e-05	0.000298942
Lj5g3v2045370	Uncharacterized	2.4234	-1.13263	0.00132847	0.0146391
Lj3g3v1404080	transcription factor bHLH61 isoform 1	2.42203	2.26301	1.13529e-08	4.9922e-07
Lj4g3v2023970	Uncharacterized	2.4205	2.22516	1.6135e-11	1.08726e-09
Lj1g3v2978130	Uncharacterized	2.42041	2.40074	6.53346e-13	5.27966e-11
Lj1g3v0452310	Uncharacterized	2.41886	4.46105	6.96907e-20	9.69062e-18
Lj0g3v0119529	multidrug and toxin extrusion protein 2-like	2.41826	-0.415649	0.000904847	0.0106242
Lj6g3v1953870	Uncharacterized	2.41697	0.899485	3.99396e-09	1.88271e-07
Lj4g3v0334730	Uncharacterized	2.41277	-1.9571	0.0047574	0.0417999
Lj4g3v2266290	Uncharacterized	2.41155	-0.467507	8.06596e-05	0.00136935
Lj1g3v2093210	Uncharacterized	2.40423	1.85615	1.22425e-10	7.26584e-09
Lj0g3v0064779	Uncharacterized	2.40423	1.85615	1.22506e-10	7.26584e-09
Lj0g3v0112529	thioredoxin-like 1-1, chloroplastic-like	2.40411	4.89083	2.38111e-21	3.65307e-19
Lj0g3v0288909	Uncharacterized	2.40381	0.05009	9.27317e-07	2.6774e-05
Lj2g3v1468280	phosphoenolpyruvate carboxykinase	2.40356	1.48794	1.497e-09	7.57637e-08
Lj3g3v0936580	Uncharacterized	2.40338	2.43126	1.11565e-14	1.06266e-12
Lj1g3v0984600	Uncharacterized	2.40114	-0.895275	0.00146277	0.0158563
Lj1g3v3979420	Uncharacterized	2.39584	0.572425	1.79518e-07	6.11782e-06
Lj4g3v0643990	glucan endo-1,3-beta-glucosidase 14-like isoform X2	2.39565	-0.0445178	7.11263e-05	0.0012273
Lj0g3v0331169	Uncharacterized	2.39531	-0.300071	0.00150047	0.01621
Lj1g3v1914930	Uncharacterized	2.39411	4.67803	1.58239e-20	2.30035e-18
Lj3g3v2515390	argininosuccinate synthase, chloroplastic	2.39411	1.05321	9.41433e-11	5.67268e-09
Lj4g3v1388560	Uncharacterized	2.39411	1.05321	9.40435e-11	5.67077e-09
Lj2g3v0609630	yellow stripe-like protein 2.1	2.39335	4.44763	8.03009e-20	1.11288e-17
Lj5g3v2028400	Uncharacterized	2.39235	-0.756709	0.00558805	0.047649
Lj2g3v0609640	Uncharacterized	2.39229	4.44674	8.22261e-20	1.13766e-17
Lj5g3v0294860	cysteine proteinase RD21a-like	2.38987	8.36361	2.9219e-20	4.17465e-18
Lj0g3v0346829	Uncharacterized	2.389	-1.86656	0.00315914	0.0300391
Lj2g3v1144100	thioesterase-like protein	2.38834	0.769752	1.47049e-07	5.11842e-06
Lj5g3v2063160	pyruvate kinase isozyme A, chloroplastic-like	2.38683	7.05309	6.69221e-15	6.4782e-13
Lj1g3v1602180	Uncharacterized	2.38648	2.58922	2.52838e-11	1.65937e-09
Lj5g3v0706680	Uncharacterized	2.3856	0.822029	3.34581e-07	1.07088e-05
Lj5g3v0900660	Uncharacterized	2.3844	6.17504	4.13349e-20	5.8554e-18
Lj3g3v1438160	Uncharacterized	2.38407	-0.742325	0.00155961	0.0167467
Lj5g3v2240910	lipoyl synthase, chloroplastic-like	2.38406	2.18702	5.72119e-12	4.0661e-10
Lj6g3v2204740	2-oxoglutarate/malate translocator	2.38363	6.12141	4.29974e-20	6.08055e-18
Lj1g3v4765210	Uncharacterized	2.382	-1.44416	0.00151147	0.0163041
Lj3g3v2807990	expansin-B3-like precursor	2.37924	0.363993	2.05772e-06	5.49473e-05
Lj4g3v2215400	probable pectinesterase/pectinesterase inhibitor 12-like	2.37729	2.12247	3.71574e-11	2.38407e-09
Lj1g3v2449160	Uncharacterized	2.37634	3.30815	5.42623e-13	4.41495e-11
Lj2g3v2352610	UDP-glycosyltransferase 87A1-like	2.37584	0.852487	5.82413e-06	0.000138133
Lj0g3v0301259	Uncharacterized	2.37552	0.258957	1.96084e-07	6.62266e-06
Lj1g3v4918750	epoxide hydrolase 2-like	2.37247	1.53433	9.03789e-07	2.61948e-05
Lj1g3v3063910	Uncharacterized	2.37173	-1.49283	0.000997887	0.0115342
Lj4g3v1202280	Uncharacterized	2.37127	0.432923	3.57619e-07	1.13804e-05
Lj0g3v0357079	Uncharacterized	2.37048	3.46696	5.45459e-12	3.88327e-10
Lj0g3v0236849	Uncharacterized	2.37013	1.71615	8.51993e-08	3.1501e-06
Lj4g3v1327480	Uncharacterized	2.37004	4.25532	1.47867e-18	1.87719e-16
Lj3g3v2210400	Uncharacterized	2.37003	-0.165084	3.08054e-06	7.93298e-05
Lj0g3v0106579	Uncharacterized	2.36813	0.0246894	0.00109825	0.0124963
Lj3g3v0200840	subtilase	2.36784	4.2547	1.58108e-18	2.00108e-16
Lj3g3v0826080	Uncharacterized	2.36783	-0.883823	0.000275443	0.00392257
Lj0g3v0291429	Uncharacterized	2.3672	6.68068	6.30424e-23	1.05264e-20
Lj5g3v1062590	Uncharacterized	2.36656	-0.879473	0.000139625	0.00219351
Lj0g3v0144909	Uncharacterized	2.36427	-0.40231	1.95796e-05	0.000402897
Lj3g3v3639150	Uncharacterized	2.36341	2.02286	9.55924e-12	6.63506e-10
Lj1g3v3063920	Uncharacterized	2.36051	-1.24631	0.000809679	0.00973499
Lj0g3v0160169	Uncharacterized	2.36048	4.16318	3.80028e-12	2.78173e-10
Lj0g3v0240569	Uncharacterized	2.35914	0.959048	8.69754e-08	3.21149e-06
Lj4g3v1335330	Uncharacterized	2.35694	6.93307	1.00527e-21	1.57518e-19
Lj0g3v0301279	Uncharacterized	2.35507	-0.462768	9.50488e-06	0.000213092
Lj3g3v3155110	aquaporin TIP1-1-like	2.35342	5.23007	2.19258e-08	9.08873e-07
Lj4g3v0135660	S-type anion channel SLAH1-like	2.35045	3.13278	6.64799e-06	0.000155412
Lj0g3v0079019	Uncharacterized	2.34851	3.69463	9.99669e-16	1.03777e-13
Lj3g3v2576320	protein FLUORESCENT IN BLUE LIGHT, chloroplastic-like isoform X1	2.3465	0.740943	1.4875e-06	4.08218e-05
Lj2g3v0609620	Uncharacterized	2.34523	4.413	2.46058e-19	3.3054e-17
Lj0g3v0301239	Uncharacterized	2.3449	0.400131	1.12365e-07	4.03432e-06
Lj0g3v0168849	(+)-delta-cadinene synthase isozyme C2	2.34107	-0.284493	5.61083e-05	0.00100486
Lj1g3v4850500	Uncharacterized	2.33871	0.121561	3.1006e-06	7.97724e-05
Lj0g3v0132199	Uncharacterized	2.33143	-0.283307	0.000212244	0.00313979
Lj1g3v3975300	alpha-tubulin, partial	2.32957	3.86213	9.27423e-19	1.19935e-16
Lj6g3v1691040	Uncharacterized	2.32872	2.2079	1.66677e-14	1.56078e-12
Lj0g3v0330319	Uncharacterized	2.32844	-1.78818	0.00537378	0.0461897
Lj2g3v2351580	Uncharacterized	2.32429	2.88863	8.85164e-10	4.64965e-08
Lj2g3v1499330	probable receptor-like protein kinase At1g67000-like	2.31988	-0.922716	0.00205985	0.0211434
Lj4g3v0135670	S-type anion channel SLAH1-like	2.31921	3.09406	9.65095e-06	0.000216018
Lj1g3v0970980	argininosuccinate synthase	2.31573	-0.826064	0.000932246	0.0108875
Lj1g3v1342650	Uncharacterized	2.31105	-1.58574	0.00453706	0.0401735
Lj0g3v0116739	(+)-delta-cadinene synthase isozyme C2	2.31049	0.409843	1.08204e-06	3.06977e-05
Lj3g3v2920950	S-type anion channel SLAH1-like	2.3079	1.13497	1.40975e-10	8.30793e-09
Lj0g3v0277879	scarecrow-like protein 1-like	2.30767	6.27631	7.13356e-21	1.05736e-18
Lj1g3v4669310	Uncharacterized	2.3067	0.289766	4.6137e-05	0.00084952
Lj2g3v2352620	UDP-glycosyltransferase 87A1-like	2.30665	3.04358	1.16835e-09	6.01187e-08
Lj0g3v0267349	pyruvate dehydrogenase	2.30391	2.19589	1.16498e-13	1.01649e-11
Lj6g3v1126390	Uncharacterized	2.30391	2.19589	1.16318e-13	1.01599e-11
Lj0g3v0112989	Uncharacterized	2.30344	1.37238	2.44847e-09	1.19272e-07
Lj1g3v0416250	Uncharacterized	2.30217	-1.22547	0.00209999	0.0214785
Lj6g3v1691200	Uncharacterized	2.29994	5.4178	2.17776e-20	3.13842e-18
Lj2g3v1890920	F-box protein	2.2951	-1.2445	0.00151058	0.016298
Lj6g3v1370750	G-type lectin S-receptor-like serine/threonine-protein kinase At1g34300-like	2.2942	4.9159	2.94701e-18	3.6575e-16
Lj3g3v0666900	Uncharacterized	2.29389	4.23354	4.95635e-12	3.54677e-10
Lj1g3v0605120	sugar transport protein 5-like	2.28996	7.87956	2.96083e-18	3.66917e-16
Lj5g3v0706670	Uncharacterized	2.28967	0.788095	6.68334e-07	2.007e-05
Lj2g3v0549960	Uncharacterized	2.28894	2.33538	6.04924e-11	3.74265e-09
Lj0g3v0318289	Uncharacterized	2.28544	3.11332	2.86184e-10	1.59819e-08
Lj4g3v3099280	Uncharacterized	2.2841	6.49297	1.00588e-21	1.57518e-19
Lj2g3v2351570	UDP-glycosyltransferase 87A1-like	2.28355	-0.0768837	9.17938e-05	0.00152811
Lj4g3v1331710	Uncharacterized	2.28321	-0.930959	0.00306903	0.0292996
Lj0g3v0246459	Uncharacterized	2.27972	-1.43824	0.00365915	0.0338115
Lj3g3v0652760	Uncharacterized	2.27874	7.32717	1.08291e-19	1.48839e-17
Lj0g3v0295589	Uncharacterized	2.27753	0.0634918	0.00100164	0.0115712
Lj5g3v1829380	tetraspanin-6-like	2.27726	4.96808	3.53554e-19	4.71896e-17
Lj5g3v1692520	Uncharacterized	2.27709	0.99869	1.31276e-08	5.70323e-07
Lj0g3v0156299	Uncharacterized	2.27638	-1.76426	0.00529316	0.0455964
Lj0g3v0168079	Uncharacterized	2.27589	4.33883	1.88904e-09	9.43419e-08
Lj0g3v0120739	Uncharacterized	2.27512	0.800836	9.61268e-08	3.51815e-06
Lj3g3v0323390	aminophospholipid ATPase	2.27502	4.78668	9.12455e-18	1.08546e-15
Lj3g3v3611560	Uncharacterized	2.27436	4.80887	1.99567e-18	2.49918e-16
Lj0g3v0106729	auxin-induced protein 5NG4	2.27322	3.41514	3.52871e-09	1.67575e-07
Lj2g3v0741960	Uncharacterized	2.27267	3.79711	1.85353e-18	2.33172e-16
Lj3g3v3376210	xylulose kinase-like	2.27225	-1.91329	0.00555615	0.0474246
Lj6g3v1088830	uncharacterized protein isoform 1	2.27132	-0.783868	0.000325413	0.00451889
Lj6g3v0433950	Uncharacterized	2.27108	6.13501	3.12242e-17	3.58122e-15
Lj4g3v2290310	Uncharacterized	2.27044	-0.0903436	2.20026e-06	5.84158e-05
Lj1g3v1526140	purine permease 1-like isoform X1	2.26795	5.63471	1.37137e-20	2.00059e-18
Lj6g3v1691050	Uncharacterized	2.26772	2.57739	8.2046e-15	7.91459e-13
Lj2g3v1415340	alliin lyase	2.26614	5.43629	6.67273e-18	8.04141e-16
Lj1g3v4955140	Uncharacterized	2.26265	-0.806864	0.00544736	0.0466781
Lj0g3v0169769	haloacid dehalogenase-like hydrolase (HAD) superfamily protein	2.26144	7.15956	7.23559e-21	1.07057e-18
Lj0g3v0147309	Uncharacterized	2.25872	1.80422	3.56844e-11	2.29842e-09
Lj2g3v0912020	cytidine deaminase	2.25591	5.67969	1.05e-18	1.34738e-16
Lj4g3v2731600	beta-1,4-mannosyl-glycoprotein 4-beta-N-acetylglucosaminyltransferase-like	2.25496	4.80165	1.03472e-14	9.90105e-13
Lj3g3v0370370	Uncharacterized	2.25147	3.47935	3.02289e-16	3.25599e-14
Lj0g3v0282129	probable fructokinase-2-like	2.24963	2.17586	3.02868e-11	1.96907e-09
Lj3g3v1193490	capsanthin/capsorubin synthase, chromoplast-like	2.24748	2.59925	8.50241e-13	6.75909e-11
Lj4g3v2478470	probable inositol transporter 2-like	2.24697	1.69428	7.28725e-10	3.87193e-08
Lj6g3v1953880	Uncharacterized	2.24636	0.704338	4.16251e-08	1.63267e-06
Lj0g3v0257289	Uncharacterized	2.24556	0.625459	9.78639e-08	3.56759e-06
Lj0g3v0257279	Uncharacterized	2.24556	0.625459	9.78073e-08	3.56709e-06
Lj0g3v0211879	Uncharacterized	2.24524	4.87377	1.29403e-18	1.64692e-16
Lj5g3v2292600	probable protein phosphatase 2C 38-like isoform X1	2.24513	1.54575	4.20762e-09	1.9767e-07
Lj0g3v0265999	Uncharacterized	2.24495	3.474	2.88693e-16	3.11762e-14
Lj0g3v0268619	Uncharacterized	2.24456	5.5454	4.34527e-18	5.29798e-16
Lj5g3v0998750	Uncharacterized	2.2438	-0.307889	1.46346e-05	0.000311152
Lj0g3v0347439	low affinity cationic amino acid transporter 2-like	2.24138	6.6828	7.03849e-14	6.30002e-12
Lj6g3v1229490	Uncharacterized	2.24097	1.88798	1.58505e-11	1.06982e-09
Lj0g3v0263579	lanc-like protein 2-like	2.23923	-0.427259	0.00516725	0.0447436
Lj0g3v0127419	Uncharacterized	2.23804	-1.85217	0.00581077	0.0491839
Lj4g3v1389350	Uncharacterized	2.23733	-0.086522	5.68555e-05	0.00101453
Lj6g3v0528540	calcium-binding mitochondrial carrier protein SCaMC-1-like	2.23723	3.82548	9.65499e-13	7.6534e-11
Lj3g3v2809120	E3 ubiquitin-protein ligase RMA1H1-like	2.23348	0.218793	4.07523e-05	0.000762014
Lj5g3v1851680	Uncharacterized	2.23197	7.59119	2.41123e-14	2.23524e-12
Lj4g3v2692460	Uncharacterized	2.23152	-1.1771	0.00369658	0.0340816
Lj1g3v4691620	Uncharacterized	2.23093	3.2611	7.10733e-16	7.48096e-14
Lj0g3v0287979	peptide transporter PTR1	2.22732	2.39782	5.32444e-11	3.3314e-09
Lj0g3v0178099	polyubiquitin 10	2.22507	9.06876	2.96112e-21	4.50139e-19
Lj0g3v0073629	probable L-type lectin-domain containing receptor kinase S.5-like	2.22456	3.83876	2.84253e-15	2.82058e-13
Lj1g3v4446710	galactose oxidase/kelch repeat superfamily protein	2.22364	-0.323951	2.10124e-05	0.00042804
Lj2g3v3072960	transmembrane protein 56	2.22263	3.51213	1.99125e-14	1.85626e-12
Lj5g3v0186670	SKP1-like protein 1A-like	2.22111	1.09223	3.43283e-08	1.3717e-06
Lj2g3v1925820	metal transporter Nramp3-like	2.22052	3.13306	8.06208e-13	6.43983e-11
Lj0g3v0006049	Uncharacterized	2.21947	2.16598	1.13935e-10	6.7963e-09
Lj5g3v1016980	Uncharacterized	2.21702	-1.68549	0.00501484	0.0436009
Lj1g3v2125940	Uncharacterized	2.21532	-0.223059	5.70856e-06	0.000135795
Lj2g3v0523410	Uncharacterized	2.21465	-0.593086	0.00156148	0.0167581
Lj0g3v0178399	Uncharacterized	2.21179	4.28146	6.72704e-18	8.09514e-16
Lj4g3v0320530	Uncharacterized	2.21035	2.29826	3.49979e-10	1.93239e-08
Lj6g3v0937010	alanine glyoxylate aminotransferase	2.20924	2.67321	1.42315e-14	1.34476e-12
Lj0g3v0264009	alpha,alpha-trehalose-phosphate synthase	2.20856	5.62152	4.90623e-15	4.79398e-13
Lj4g3v2754300	Uncharacterized	2.20703	1.01999	3.40284e-08	1.36168e-06
Lj1g3v1290460	Uncharacterized	2.20703	1.01999	3.40635e-08	1.36243e-06
Lj0g3v0147319	Uncharacterized	2.2058	1.87402	5.88883e-11	3.648e-09
Lj0g3v0134869	proline dehydrogenase 2, mitochondrial-like	2.20352	3.58536	3.06385e-16	3.29583e-14
Lj6g3v2017410	Uncharacterized	2.20175	11.8856	3.89129e-17	4.44468e-15
Lj0g3v0301209	Uncharacterized	2.20117	0.531009	1.38108e-07	4.84355e-06
Ljchlorog3v0000600	envelope membrane protein	2.1988	8.25739	5.16619e-12	3.69059e-10
Lj0g3v0305069	Uncharacterized	2.19845	2.63571	9.37464e-07	2.70201e-05
Lj4g3v1683330	Uncharacterized	2.19829	0.486655	6.60524e-07	1.98642e-05
Lj6g3v1953910	Uncharacterized	2.19559	1.01755	6.93577e-10	3.68989e-08
Lj1g3v3975860	Uncharacterized	2.19485	-0.576993	0.000551785	0.00707082
Lj1g3v4328790	uncharacterized protein TCM_024932	2.19366	3.52084	1.21432e-15	1.24813e-13
Lj1g3v0948550	bidirectional sugar transporter SWEET3-like	2.19296	0.940291	5.63754e-06	0.000134359
Lj0g3v0054719	Uncharacterized	2.18943	5.92783	2.7433e-15	2.7319e-13
Lj5g3v0308960	Uncharacterized	2.18735	0.294365	8.16213e-07	2.3991e-05
Lj4g3v0654210	Uncharacterized	2.18735	0.294365	8.17168e-07	2.40106e-05
Lj2g3v2771150	transcription factor MYB44-like	2.18355	1.49777	4.04596e-06	0.000100802
Lj5g3v1514660	Uncharacterized	2.18307	3.77345	9.64904e-13	7.6534e-11
Lj6g3v2274670	Uncharacterized	2.18144	-1.21264	0.00553849	0.0472982
Lj4g3v0985730	Uncharacterized	2.18018	1.1459	4.16235e-07	1.30855e-05
Lj1g3v0913060	Uncharacterized	2.17996	-1.62311	0.00419296	0.0376845
Lj2g3v2878390	Uncharacterized	2.17914	0.443189	1.42474e-07	4.98199e-06
Lj4g3v0120390	Uncharacterized	2.17914	0.443189	1.42353e-07	4.97984e-06
Lj3g3v3500040	phosphoinositide-specific phospholipase C	2.17725	3.7163	3.97548e-09	1.87506e-07
Lj0g3v0305059	Uncharacterized	2.1766	2.64738	1.37086e-06	3.79971e-05
Lj6g3v1689520	Uncharacterized	2.17579	0.813476	0.00106557	0.0121878
Lj0g3v0068009	F-box/kelch-repeat protein At3g06240-like	2.17545	2.22349	2.46665e-07	8.16843e-06
Lj4g3v0816830	Uncharacterized	2.17358	-0.23012	6.12417e-06	0.000144302
Lj2g3v0741950	Uncharacterized	2.17325	3.77483	5.01668e-17	5.69879e-15
Lj4g3v3014510	trehalase-like isoform X1	2.17287	2.74964	2.0373e-13	1.73041e-11
Lj0g3v0112999	Uncharacterized	2.17268	1.08947	2.08407e-08	8.66482e-07
Lj5g3v0308880	Uncharacterized	2.17177	0.55718	5.31181e-07	1.62964e-05
Lj4g3v0654130	Uncharacterized	2.17177	0.55718	5.31599e-07	1.6299e-05
Lj0g3v0198459	Uncharacterized	2.16929	0.907956	1.72804e-07	5.9181e-06
Lj0g3v0096459	Uncharacterized	2.16839	0.568573	0.000165466	0.00253069
Lj3g3v3155120	Uncharacterized	2.16648	5.94672	1.37043e-08	5.91974e-07
Lj0g3v0296059	branched-chain-amino-acid aminotransferase-like protein 3, chloroplastic-like	2.1664	7.08066	6.55871e-17	7.37992e-15
Lj1g3v1955040	Uncharacterized	2.16584	6.92994	7.54429e-19	9.83277e-17
Lj1g3v0651930	Uncharacterized	2.16482	3.76693	0.000378471	0.00513561
Lj3g3v0666910	NAC domain protein	2.16469	2.42463	1.77021e-08	7.48718e-07
Lj6g3v1953890	Uncharacterized	2.16418	0.453984	7.4136e-08	2.77561e-06
Lj1g3v2113670	protein RADIALIS-like 1-like	2.16099	2.86183	2.52388e-09	1.22658e-07
Lj1g3v0913100	Uncharacterized	2.15968	2.88676	1.07374e-12	8.447e-11
Lj0g3v0200799	Uncharacterized	2.15877	-1.17536	0.00207181	0.02124
Lj6g3v1953930	Uncharacterized	2.1562	2.1227	1.26881e-10	7.50395e-09
Lj2g3v1338910	Uncharacterized	2.15332	-1.42409	0.00250095	0.0247426
Lj0g3v0301199	Uncharacterized	2.15099	-0.0326442	1.3556e-05	0.000290372
Lj4g3v2120500	p-type H+-ATPase	2.14893	8.51242	5.81576e-18	7.02904e-16
Lj3g3v0668950	Uncharacterized	2.14803	2.58652	3.25195e-10	1.80393e-08
Lj0g3v0023829	Uncharacterized	2.14704	-1.12853	0.000546708	0.00702309
Lj0g3v0209059	Uncharacterized	2.14667	1.10519	1.50735e-06	4.13121e-05
Lj4g3v2785710	Uncharacterized	2.14579	3.85124	5.42286e-11	3.38788e-09
Lj1g3v1182070	Uncharacterized	2.14432	-0.636079	0.00172486	0.0181669
Lj4g3v2678560	Uncharacterized	2.14374	5.76854	8.7449e-14	7.74403e-12
Lj0g3v0112049	B3 domain-containing protein REM16-like isoform X1	2.14278	2.50178	1.43861e-11	9.78125e-10
Lj5g3v0186680	SKP1-like protein 1A-like	2.14217	1.01401	1.83369e-07	6.23628e-06
Lj2g3v3007300	Uncharacterized	2.14116	4.6464	5.11604e-15	4.98727e-13
Lj5g3v2297890	Uncharacterized	2.14084	3.13919	5.89187e-11	3.648e-09
Lj0g3v0330889	Uncharacterized	2.14051	6.38555	5.9074e-14	5.32197e-12
Lj1g3v0415000	Uncharacterized	2.1374	4.82504	2.19342e-15	2.20811e-13
Lj1g3v2035280	Uncharacterized	2.1373	2.7128	3.59707e-12	2.64463e-10
Lj4g3v1289550	Uncharacterized	2.13562	3.68795	5.62933e-12	4.00424e-10
Lj5g3v0614800	Uncharacterized	2.13465	1.2998	8.81121e-09	3.94549e-07
Lj3g3v0667930	NAC domain protein NAC4	2.13339	2.18615	3.51682e-06	8.91838e-05
Lj3g3v0190810	Uncharacterized	2.13293	2.71359	3.83687e-12	2.80135e-10
Lj1g3v1603220	plastidial lipoyltransferase 2-like	2.13287	0.26482	4.57657e-06	0.00011206
Lj6g3v1953940	Uncharacterized	2.1324	1.58521	1.47899e-09	7.48979e-08
Lj1g3v0268560	probable calcium-binding protein CML44-like	2.13235	3.52224	9.76624e-06	0.000218304
Lj0g3v0165099	Uncharacterized	2.13087	0.0628457	0.00150169	0.0162211
Lj0g3v0168089	Uncharacterized	2.1304	4.88603	1.19517e-13	1.03956e-11
Lj0g3v0346949	glucosyltransferase	2.12964	4.3089	1.11139e-17	1.31833e-15
Lj0g3v0362439	Uncharacterized	2.12958	-0.170289	0.00343344	0.0321121
Lj0g3v0282219	Uncharacterized	2.12887	5.51746	2.9932e-18	3.70377e-16
Lj1g3v4979980	opaque	2.12872	0.533305	3.26181e-07	1.04683e-05
Lj3g3v2515360	argininosuccinate synthase, chloroplastic-like	2.12834	1.07308	6.13718e-08	2.33558e-06
Lj4g3v1388530	Uncharacterized	2.12834	1.07308	6.13352e-08	2.33558e-06
Lj4g3v2214970	Uncharacterized	2.12663	2.56027	1.63831e-13	1.40299e-11
Lj1g3v2280630	Uncharacterized	2.12569	4.35769	2.65804e-11	1.74172e-09
Lj0g3v0256799	Uncharacterized	2.1252	3.60929	6.30739e-15	6.1128e-13
Lj2g3v0609610	strong similarity to gi|3600044 T12H20.12 protease homolog from Arabidopsis thaliana BAC gb|AF080119 and is a member of the reverse transcriptase family PF|00078	2.12508	2.99102	7.1881e-12	5.04427e-10
Lj0g3v0054709	Uncharacterized	2.12491	6.16942	5.89659e-15	5.72803e-13
Lj1g3v1074630	Uncharacterized	2.12363	1.04487	7.26589e-08	2.72522e-06
Lj4g3v0484170	Uncharacterized	2.12237	-0.700753	7.23328e-05	0.00124399
Lj0g3v0177309	Uncharacterized	2.12161	-1.56806	0.00582559	0.0492793
Lj0g3v0238399	probable aquaporin SIP1-2-like	2.12056	2.98305	9.5226e-14	8.39696e-12
Lj2g3v2560080	Uncharacterized	2.11966	5.50339	1.45561e-13	1.25558e-11
Lj4g3v2846170	auxin-induced protein 6B	2.11948	5.47327	1.91937e-13	1.63192e-11
Lj5g3v0998740	Uncharacterized	2.11938	-0.0724468	1.08439e-05	0.000239178
Lj2g3v0621060	Uncharacterized	2.1193	2.37627	8.45779e-11	5.13332e-09
Lj3g3v1307410	Uncharacterized	2.11926	2.9234	1.81039e-09	9.07411e-08
Lj3g3v2515380	Uncharacterized	2.11903	0.338804	1.7606e-06	4.76714e-05
Lj4g3v1388550	Uncharacterized	2.11903	0.338804	1.75959e-06	4.76596e-05
Lj2g3v0921580	Uncharacterized	2.11729	3.48725	4.55829e-13	3.74912e-11
Lj4g3v2215340	DNA repair protein RAD51 homolog 1-like	2.11712	1.57376	2.85764e-10	1.59692e-08
Lj0g3v0019539	serine/threonine-protein kinase PBS1-like isoform X2	2.11665	0.972886	1.90048e-08	7.98136e-07
Lj0g3v0001949	Uncharacterized	2.115	2.46	2.59938e-12	1.94027e-10
Lj2g3v0764320	lipase 1-like	2.11419	2.95087	5.47558e-14	4.94903e-12
Lj5g3v0218100	Uncharacterized	2.11359	0.293479	8.93446e-07	2.59765e-05
Lj5g3v0529300	Uncharacterized	2.11356	-0.540585	0.000228658	0.003341
Lj3g3v0614840	Uncharacterized	2.11257	-0.0732115	4.79921e-05	0.000879587
Lj1g3v1930280	pectinesterase inhibitor	2.11256	-0.0732115	4.8025e-05	0.000879996
Lj4g3v1259070	Uncharacterized	2.11091	0.881624	7.28625e-07	2.17003e-05
Lj5g3v2045360	Uncharacterized	2.11002	-1.48369	0.00447306	0.039738
Lj0g3v0314219	Uncharacterized	2.10741	-1.25361	0.00242766	0.0241554
Lj0g3v0217239	k(+)/H(+) antiporter	2.10735	3.35083	1.07762e-11	7.41168e-10
Lj3g3v0937770	Uncharacterized	2.10677	3.85247	1.19081e-16	1.31675e-14
Lj6g3v0291930	selenium binding protein	2.10494	5.468	7.90774e-18	9.46118e-16
Lj0g3v0283859	Uncharacterized	2.10462	4.26994	2.27078e-13	1.91503e-11
Ljchlorog3v0000560	Uncharacterized	2.10458	8.75822	6.63128e-16	6.9976e-14
Lj6g3v1953920	Uncharacterized	2.10397	1.90645	8.97113e-11	5.42134e-09
Lj0g3v0055619	Uncharacterized	2.10275	-0.350177	0.000126048	0.00200753
Lj2g3v2843370	Uncharacterized	2.10225	6.74961	1.14797e-14	1.09218e-12
Lj0g3v0109929	Uncharacterized	2.10218	-0.471327	0.000817726	0.00981755
Lj1g3v4446700	galactose oxidase/kelch repeat superfamily protein	2.1021	-0.0860611	1.47545e-05	0.000313539
Lj2g3v1277620	Uncharacterized	2.09994	3.09668	6.61143e-14	5.93053e-12
Lj5g3v0658270	Uncharacterized	2.0997	0.504435	1.35454e-07	4.77062e-06
Lj0g3v0311729	Uncharacterized	2.09952	1.6868	2.99132e-10	1.66596e-08
Lj0g3v0362259	U11/U12 small nuclear ribonucleoprotein 35 kDa protein-like	2.09871	1.25776	1.32016e-07	4.65742e-06
Lj6g3v1226280	glycylpeptide N-tetradecanoyltransferase 1-like isoform 1	2.09758	5.60916	7.40975e-16	7.77959e-14
Lj3g3v0211960	IST1-like protein	2.09723	-0.68894	0.00202145	0.0208186
Lj5g3v2169570	probable fructose-bisphosphate aldolase 3, chloroplastic	2.09341	8.10575	1.81637e-14	1.69704e-12
Lj1g3v2975960	pentatricopeptide repeat-containing protein At5g50390, chloroplastic-like	2.09096	2.9409	3.44908e-12	2.54482e-10
Lj6g3v2222120	vacuolar iron transporter homolog 4-like	2.0897	5.21228	1.99119e-14	1.85626e-12
Lj1g3v2184150	Uncharacterized	2.08628	2.00883	1.16749e-06	3.28975e-05
Lj2g3v0661570	beta-tubulin 16	2.08219	4.90983	7.69744e-12	5.38322e-10
Lj5g3v2045960	Uncharacterized	2.08108	4.45137	2.08826e-15	2.10735e-13
Lj1g3v0095230	Uncharacterized	2.08076	4.45111	2.1117e-15	2.12842e-13
Lj0g3v0346939	Uncharacterized	2.08059	4.72963	1.60472e-17	1.88737e-15
Lj1g3v3356570	kinesin-related protein	2.07923	1.06113	0.000293803	0.00414148
Lj4g3v1316290	geraniol 8-hydroxylase-like	2.07849	6.52975	1.4823e-16	1.63039e-14
Lj6g3v1690820	Uncharacterized	2.07807	3.31243	3.4652e-15	3.42618e-13
Lj0g3v0334299	actin-related protein 2/3 complex subunit 2-like isoform X1	2.07718	2.36675	1.57915e-10	9.21483e-09
Lj5g3v0790850	ubiquitin supergroup,Ribosomal protein L40e	2.07697	6.85867	2.26202e-17	2.62335e-15
Lj3g3v3314910	fructokinase-2-like	2.07586	2.80643	8.4282e-12	5.8696e-10
Lj0g3v0062759	uridine 5'-monophosphate synthase-like	2.07494	2.49483	1.97456e-09	9.80064e-08
Lj5g3v1988680	beta-carotene hydroxylase 2, chloroplastic-like	2.07365	1.09634	1.26715e-07	4.4952e-06
Lj2g3v3291390	nuclear transcription factor Y subunit B-3	2.07287	4.18532	1.68689e-12	1.29043e-10
Lj0g3v0064629	salutaridinol 7-O-acetyltransferase-like	2.07278	1.81602	2.8547e-09	1.37361e-07
Lj2g3v0632700	ATP-dependent DNA helicase PIF1	2.07258	0.78114	6.13668e-06	0.000144556
Lj1g3v4446680	Uncharacterized	2.0724	-0.241973	1.29275e-05	0.000278059
Lj2g3v1192980	ATPase E1-E2 type family protein / haloacid dehalogenase-like hydrolase family protein	2.0722	4.28451	1.01346e-11	7.01687e-10
Lj0g3v0207139	Uncharacterized	2.07134	3.8816	7.27391e-12	5.0956e-10
Lj1g3v4467790	Uncharacterized	2.07091	-0.969132	0.000423187	0.00563208
Lj0g3v0155059	Uncharacterized	2.06878	-1.37257	0.00299224	0.0287148
Lj0g3v0048199	Uncharacterized	2.06256	-0.450787	0.000358507	0.00490796
Lj3g3v2851170	Uncharacterized	2.06255	-0.450787	0.000358242	0.00490514
Lj3g3v2769480	formimidoyltransferase-cyclodeaminase-like	2.06103	3.31655	2.30882e-13	1.94514e-11
Lj2g3v1034530	hypersensitive induced reaction protein 1	2.06023	8.09119	1.07902e-18	1.3825e-16
Lj3g3v0819900	Uncharacterized	2.05976	0.672368	3.39427e-07	1.08347e-05
Lj3g3v0808830	molybdate transporter 1-like	2.05976	0.672368	3.39644e-07	1.08375e-05
Lj0g3v0288789	tricalbin-2-like	2.05946	-0.250016	0.000239597	0.00347565
Lj5g3v1811570	Uncharacterized	2.05946	-0.250016	0.000239534	0.00347547
Lj4g3v1833590	Uncharacterized	2.05831	6.52843	1.15977e-08	5.08787e-07
Lj6g3v1629900	Uncharacterized	2.05551	-1.12983	0.00128101	0.0141989
Lj1g3v4551150	k(+)/H(+) antiporter	2.05451	4.0288	1.0519e-12	8.29874e-11
Lj0g3v0236859	Uncharacterized	2.05434	0.0562033	0.000487644	0.00636563
Lj4g3v1616860	aldose 1-epimerase-like	2.05376	2.34024	9.4405e-12	6.55811e-10
Lj1g3v3891920	Uncharacterized	2.0537	-0.122438	0.000109205	0.00177531
Lj0g3v0024779	Uncharacterized	2.05284	-0.448897	0.000342468	0.00472338
Lj0g3v0256969	Uncharacterized	2.05152	1.075	1.19424e-06	3.35387e-05
Lj0g3v0038119	Uncharacterized	2.0515	0.402862	0.000888999	0.0104707
Lj2g3v1497180	Uncharacterized	2.05141	1.60535	4.19015e-10	2.28775e-08
Lj1g3v4483360	transcriptional regulator SUPERMAN-like	2.04963	4.41023	1.42158e-14	1.34476e-12
Lj0g3v0350659	probable exocyst complex component 6-like isoform X1	2.04861	2.66574	1.85777e-11	1.2398e-09
Lj3g3v0550830	Uncharacterized	2.04802	1.11392	3.56339e-05	0.000679602
Lj1g3v2809390	glutaredoxin-like protein	2.04739	5.59607	1.20467e-15	1.23975e-13
Lj0g3v0160939	Uncharacterized	2.04723	0.0297015	1.56312e-05	0.000329893
Lj2g3v2473510	medium-chain-fatty-acid--CoA ligase-like	2.04703	7.5216	1.26919e-15	1.30132e-13
Lj2g3v1497170	Uncharacterized	2.04613	1.62023	2.73864e-10	1.53492e-08
Lj1g3v1929130	gibberellin 3-beta-dioxygenase 1-like	2.04306	3.38167	7.18851e-12	5.04427e-10
Lj0g3v0298929	S-type anion channel SLAH1-like	2.04304	3.7444	8.56477e-06	0.000194268
Lj2g3v0227070	Uncharacterized	2.04221	0.465674	5.65593e-05	0.00101033
Lj0g3v0167829	serine carboxypeptidase-like 12-like	2.041	-0.0411065	0.000118885	0.00191092
Lj1g3v2941830	thioredoxin	2.0401	7.25817	2.19788e-15	2.20992e-13
Lj0g3v0063329	recname: Full=Long-chain-alcohol oxidase FAO1; AltName: Full=Long-chain fatty alcohol oxidase 1_x0001_gi|209570220|emb|CAP15762.1| long chain fatty alcohol oxidase FAO1	2.03976	2.83396	2.34596e-12	1.75584e-10
Lj1g3v2126000	cysteine proteinase RD21a-like	2.03918	4.36859	4.58744e-13	3.76564e-11
Lj4g3v0816890	Uncharacterized	2.03918	4.36859	4.58602e-13	3.76564e-11
Lj6g3v0607240	lysosomal beta glucosidase-like	2.0389	1.80979	1.68396e-08	7.15517e-07
Lj5g3v0998720	Uncharacterized	2.03862	-0.239298	1.84744e-05	0.000382901
Lj0g3v0177559	Uncharacterized	2.03815	-0.629988	0.000896368	0.0105396
Lj2g3v1277840	Uncharacterized	2.03799	-0.147458	0.00113514	0.0128283
Lj2g3v1670900	Uncharacterized	2.03788	-1.04791	0.00576792	0.0488859
Lj0g3v0347449	Uncharacterized	2.03764	7.14865	2.12363e-11	1.4093e-09
Lj5g3v1789220	Uncharacterized	2.03671	0.776393	1.88076e-05	0.000388936
Lj0g3v0036559	Uncharacterized	2.03636	3.00208	2.39735e-11	1.58212e-09
Lj1g3v1526150	Uncharacterized	2.03555	0.111427	1.04115e-05	0.000230558
Lj4g3v3015020	biotin carboxylase 1, chloroplastic-like	2.03454	5.51536	5.21422e-16	5.5374e-14
Lj0g3v0202299	transcription factor ORG2-like	2.03378	-0.896003	0.00307779	0.0293731
Lj0g3v0067159	Uncharacterized	2.03086	-0.570052	0.00286236	0.0276599
Lj0g3v0196759	uncharacterized protein isoform 2	2.02668	-0.703264	0.000560048	0.00716016
Lj5g3v0402730	Uncharacterized	2.02325	1.2138	1.33289e-06	3.7031e-05
Lj0g3v0346099	probable inactive receptor kinase At2g26730-like	2.02248	3.61897	2.62148e-10	1.47486e-08
Lj4g3v3071600	Uncharacterized	2.02149	5.79847	9.87268e-17	1.10194e-14
Lj1g3v4578510	Uncharacterized	2.02116	1.38394	3.33708e-05	0.000642677
Lj5g3v1851050	Uncharacterized	2.01949	7.54509	7.36467e-12	5.15483e-10
Lj0g3v0304189	Uncharacterized	2.01789	-0.0836128	0.00200733	0.0206886
Lj6g3v2134270	Uncharacterized	2.01646	4.96093	1.14539e-15	1.18461e-13
Lj5g3v0434850	Uncharacterized	2.01618	-1.31657	0.00302663	0.0289779
Lj6g3v1270810	probable xyloglucan endotransglucosylase/hydrolase protein 23-like	2.01529	6.63011	1.89405e-12	1.43832e-10
Lj0g3v0257609	WD repeat-containing protein 26-like	2.01295	-0.214832	0.00132979	0.0146478
Lj6g3v0486210	Uncharacterized	2.01278	2.96481	7.92316e-13	6.34716e-11
Lj1g3v3150040	probable protein phosphatase 2C 33-like	2.01163	5.42911	1.18613e-15	1.22218e-13
Lj0g3v0266549	tricalbin-2-like	2.01089	-0.285988	0.00027596	0.00392859
Lj6g3v1690810	Uncharacterized	2.01003	4.49491	4.81686e-16	5.12195e-14
Lj0g3v0326009	malonyl-CoA-acyl carrier protein transacylase, mitochondrial-like	2.00759	3.64093	2.76439e-12	2.05422e-10
Lj0g3v0006059	Uncharacterized	2.00579	1.68367	4.80312e-09	2.2375e-07
Lj2g3v0549970	Uncharacterized	2.00579	1.68367	4.8009e-09	2.2375e-07
Lj0g3v0256809	Uncharacterized	2.0054	2.94496	1.48634e-13	1.27943e-11
Lj5g3v1302290	F-box protein PP2-B1-like	2.00533	4.81092	2.23278e-15	2.2423e-13
Lj1g3v2623740	ethylene-responsive transcription factor 4-like	2.00533	1.87969	3.45899e-11	2.23312e-09
Lj4g3v2036090	Uncharacterized	2.00475	0.165219	0.000639209	0.00801813
Lj3g3v0681680	Uncharacterized	2.00438	3.21405	1.93059e-08	8.09552e-07
Lj0g3v0066809	Uncharacterized	2.00336	1.87241	4.5307e-10	2.46397e-08
Lj1g3v1596890	Uncharacterized	2.00287	3.21285	1.94377e-08	8.14669e-07
Lj0g3v0190949	plastidic aldolase	2.00277	7.75367	4.52255e-14	4.11448e-12
Lj0g3v0060079	Uncharacterized	1.99992	0.582741	3.96632e-06	9.91615e-05
Lj0g3v0090239	phosphate transporter 5	1.99992	-0.254493	0.000285606	0.004041
Lj6g3v1742790	Uncharacterized	1.99992	0.582741	3.96392e-06	9.91314e-05
Lj0g3v0086439	Uncharacterized	1.99944	5.43238	5.64689e-17	6.37983e-15
Lj0g3v0242029	60s ribosomal protein L19, partial	1.99918	4.07932	4.91703e-10	2.66016e-08
Lj5g3v0308890	Uncharacterized	1.99702	-1.46219	0.00355076	0.0329859
Lj4g3v0654140	Uncharacterized	1.99702	-1.46219	0.00354759	0.0329674
Lj0g3v0024799	Uncharacterized	1.99596	3.64178	2.21399e-12	1.66305e-10
Lj0g3v0326289	Uncharacterized	1.99408	-0.170788	0.000138136	0.00217299
Lj0g3v0332219	purple acid phosphatase 15-like	1.9931	2.09482	7.15547e-08	2.68744e-06
Lj3g3v0819910	Uncharacterized	1.99301	-0.0369137	4.73339e-05	0.000869248
Lj3g3v0808840	molybdate transporter 1-like	1.99301	-0.0369137	4.73569e-05	0.000869478
Lj0g3v0359559	Uncharacterized	1.99056	3.63628	5.68685e-07	1.73152e-05
Lj0g3v0263989	Uncharacterized	1.99043	0.229181	7.29913e-06	0.00016847
Lj0g3v0263979	Uncharacterized	1.99043	0.229181	7.29591e-06	0.00016847
Lj3g3v2851180	Uncharacterized	1.98914	3.67831	2.25523e-12	1.6925e-10
Lj0g3v0148849	Uncharacterized	1.98823	-1.03983	0.00372675	0.0342941
Lj1g3v3020920	Uncharacterized	1.98674	-0.737637	0.00115531	0.0130155
Lj0g3v0168099	Uncharacterized	1.98317	4.29164	2.06512e-12	1.55826e-10
Lj3g3v3688860	Uncharacterized	1.9827	1.9196	4.26715e-09	2.00093e-07
Lj1g3v2975980	Uncharacterized	1.9822	2.38645	3.84558e-08	1.52096e-06
Lj2g3v2878350	Uncharacterized	1.98179	3.67996	3.73517e-11	2.39468e-09
Lj1g3v3641920	argininosuccinate synthase	1.981	1.71447	4.4204e-07	1.37925e-05
Lj1g3v3641950	Uncharacterized	1.97964	1.47238	8.25811e-09	3.71584e-07
Lj5g3v2112340	Uncharacterized	1.97957	0.387843	3.81087e-05	0.000720031
Lj6g3v1065970	Uncharacterized	1.9787	0.908787	3.97492e-05	0.000746952
Lj0g3v0227419	Uncharacterized	1.9781	3.93446	3.23081e-11	2.09393e-09
Lj1g3v2449150	CBL-interacting protein kinase 2-like	1.9753	0.990692	1.73382e-07	5.93544e-06
Lj1g3v3848490	Uncharacterized	1.97502	0.966892	6.36839e-08	2.41363e-06
Lj4g3v0120350	Uncharacterized	1.97477	3.5596	5.6507e-11	3.52493e-09
Lj5g3v1203310	Uncharacterized	1.97456	3.90181	2.67706e-05	0.000529762
Lj0g3v0274199	Uncharacterized	1.97448	0.731465	3.74165e-06	9.40251e-05
Lj0g3v0131669	Uncharacterized	1.97378	3.16204	2.97153e-08	1.20064e-06
Lj1g3v2082100	Uncharacterized	1.97227	5.14069	1.8263e-12	1.38941e-10
Lj0g3v0146009	Uncharacterized	1.97202	5.36811	1.88624e-15	1.91744e-13
Lj5g3v1873080	Uncharacterized	1.97174	7.23788	1.82241e-16	1.9887e-14
Lj5g3v1873090	Uncharacterized	1.97174	7.23788	1.81867e-16	1.98722e-14
Lj4g3v2400800	Uncharacterized	1.97114	8.20276	1.55048e-15	1.58387e-13
Lj3g3v3511360	delta(24)-sterol reductase-like	1.97095	8.19399	3.93604e-16	4.20686e-14
Lj0g3v0124139	glutaredoxin family protein	1.97022	3.35813	8.17429e-13	6.5107e-11
Lj4g3v0758060	Uncharacterized	1.96975	-1.14231	0.00590383	0.0497942
Lj0g3v0288919	NADP-dependent alkenal double bond reductase P1-like	1.96953	3.7118	2.28097e-11	1.5077e-09
Lj5g3v1701540	Uncharacterized	1.96513	-0.418627	0.00140415	0.0153409
Lj3g3v0290480	Uncharacterized	1.96497	0.203485	4.02e-05	0.00075321
Lj0g3v0290889	wall-associated receptor kinase 2-like	1.96156	1.67806	5.31779e-07	1.6299e-05
Lj4g3v0473750	Uncharacterized	1.96119	-1.0429	0.000853924	0.010149
Lj5g3v2259700	Uncharacterized	1.96055	2.72626	1.09301e-09	5.65999e-08
Lj4g3v0166340	Uncharacterized	1.96042	5.51266	7.25151e-16	7.62307e-14
Lj5g3v0369990	mscs family inner membrane protein ynaI	1.95997	0.0290688	0.000137532	0.0021653
Lj0g3v0278249	Uncharacterized	1.95952	-0.68733	0.000707602	0.00872726
Lj0g3v0363069	Uncharacterized	1.95947	-0.0980836	5.34514e-05	0.000964693
Lj0g3v0174309	Uncharacterized	1.95943	4.79435	1.26034e-15	1.29384e-13
Lj5g3v0296120	MYB transcription factor MYB70	1.95939	6.03396	6.99106e-08	2.63402e-06
Lj0g3v0087379	Uncharacterized	1.9591	-1.05844	0.00141844	0.0154686
Lj2g3v0715000	Uncharacterized	1.95812	0.465046	5.62452e-06	0.000134087
Lj1g3v2140860	cysteine proteinase RD19a-like	1.958	9.55311	6.12708e-17	6.90359e-15
Lj5g3v1530100	galactinol synthase	1.95776	5.52123	2.10812e-14	1.96301e-12
Lj2g3v1695230	Uncharacterized	1.95696	8.86024	1.10773e-09	5.73186e-08
Lj1g3v0651860	Uncharacterized	1.95635	1.58241	0.000860168	0.0101961
Lj0g3v0196609	serine/threonine protein phosphatase 2A 57 kDa regulatory subunit B' iota isoform	1.95609	-0.697727	0.0014577	0.0158138
Lj0g3v0166239	Uncharacterized	1.95368	-0.872908	0.000947258	0.011038
Lj6g3v1953950	Uncharacterized	1.95336	1.41052	1.44386e-07	5.03823e-06
Lj0g3v0255739	Uncharacterized	1.95314	3.03132	2.73628e-12	2.03515e-10
Lj0g3v0234959	eukaryotic translation initiation factor 2 subunit 1	1.95236	1.8634	3.50216e-08	1.39799e-06
Lj2g3v1449680	Uncharacterized	1.95198	0.229563	2.85056e-06	7.37731e-05
Lj2g3v0960430	Uncharacterized	1.94956	10.5178	7.01527e-17	7.86173e-15
Lj1g3v4288960	Uncharacterized	1.94906	-0.713483	0.00187041	0.0194784
Lj0g3v0063339	recname: Full=Long-chain-alcohol oxidase FAO1; AltName: Full=Long-chain fatty alcohol oxidase 1_x0001_gi|209570220|emb|CAP15762.1| long chain fatty alcohol oxidase FAO1	1.94899	2.50822	1.78186e-09	8.95269e-08
Lj2g3v1829910	Uncharacterized	1.94793	4.13104	4.61077e-13	3.78106e-11
Lj3g3v2662090	seed linoleate 9S-lipoxygenase-like	1.94742	-0.38911	0.000366907	0.00500155
Lj1g3v3329980	sorcin-like isoform 1	1.94475	4.02394	9.49841e-14	8.39287e-12
Lj1g3v1784220	Uncharacterized	1.94424	4.19367	3.47074e-14	3.18546e-12
Lj3g3v2658850	solute carrier family 25 member 44-like	1.94335	4.74951	2.35879e-14	2.18906e-12
Lj0g3v0004949	ATP synthase CF1 beta subunit	1.94298	1.38375	1.04701e-06	2.98464e-05
Lj3g3v2658860	solute carrier family 25 member 44-like	1.94096	4.74762	2.61889e-14	2.42504e-12
Lj1g3v4483370	transcriptional regulator SUPERMAN-like	1.94085	2.75968	2.70502e-12	2.01551e-10
Lj4g3v1330430	ATP synthase CF1 beta subunit	1.93873	1.38046	1.0893e-06	3.08825e-05
Lj0g3v0050829	Uncharacterized	1.93606	1.53407	9.79348e-08	3.56861e-06
Lj5g3v0658260	Uncharacterized	1.93538	0.830996	6.43852e-07	1.94402e-05
Lj5g3v0670650	protein fluG-like	1.93371	2.2656	6.69934e-07	2.01036e-05
Lj2g3v1550600	Uncharacterized	1.93339	0.233042	1.26998e-05	0.000273751
Lj0g3v0217229	Uncharacterized	1.93235	3.88012	2.12689e-13	1.80099e-11
Lj1g3v4202380	Uncharacterized	1.93001	0.569251	6.87031e-07	2.05721e-05
Lj3g3v2515300	probable calcium-binding protein CML31-like	1.92963	2.96	0.00133254	0.0146703
Lj4g3v1947730	F-box/LRR-repeat protein	1.9286	4.21583	1.71905e-12	1.31141e-10
Lj5g3v0805140	Uncharacterized	1.92581	-0.185092	5.50074e-05	0.000989172
Lj1g3v4728950	Uncharacterized	1.92581	-0.185092	5.50181e-05	0.000989172
Lj1g3v1486360	HVA22-like protein e-like isoform X1	1.92549	4.4359	2.99423e-12	2.21907e-10
Ljchlorog3v0013370	Uncharacterized	1.92542	1.52565	1.36437e-07	4.79913e-06
Lj6g3v1849450	Uncharacterized	1.92523	3.32241	6.172e-11	3.81293e-09
Lj2g3v0714990	Uncharacterized	1.9243	0.440088	1.07995e-05	0.000238263
Lj0g3v0068559	Uncharacterized	1.92415	2.94054	1.31616e-09	6.73078e-08
Lj4g3v1259310	Uncharacterized	1.92413	6.12168	3.70945e-16	3.9749e-14
Lj0g3v0203599	Uncharacterized	1.92181	0.504679	2.08531e-06	5.56124e-05
Lj0g3v0353039	SAM (and some other nucleotide) binding motif; WW/Rsp5/WWP	1.92151	-1.28705	0.00568445	0.0483262
Lj0g3v0241129	Uncharacterized	1.9205	1.13784	1.77024e-07	6.05266e-06
Lj0g3v0054209	ribosomal protein S4	1.92028	1.05905	9.01868e-06	0.000203398
Lj3g3v3033150	Uncharacterized	1.91827	2.07396	2.28284e-09	1.11991e-07
Lj3g3v3639160	Uncharacterized	1.91783	5.15056	1.18979e-11	8.1629e-10
Lj3g3v3033140	Uncharacterized	1.91625	2.07239	2.37404e-09	1.15918e-07
Lj0g3v0234039	bifunctional nuclease 1-like isoform X2	1.91221	4.6813	1.36196e-13	1.17724e-11
Lj0g3v0163169	Uncharacterized	1.91189	1.69758	1.20533e-09	6.18683e-08
Lj1g3v3641960	Uncharacterized	1.91091	1.60158	3.83224e-08	1.51889e-06
Lj5g3v0218110	F-box protein At1g67340-like	1.90985	2.79016	5.82745e-12	4.13103e-10
Lj5g3v0308950	Uncharacterized	1.9064	-1.05859	0.00212231	0.0216589
Lj4g3v0654200	Uncharacterized	1.9064	-1.05859	0.00212305	0.0216637
Lj4g3v2717180	endoglucanase E1-like	1.90474	3.64648	8.39478e-14	7.45781e-12
Lj3g3v0718480	Uncharacterized	1.90454	2.16212	3.24764e-08	1.3046e-06
Lj1g3v3008800	Uncharacterized	1.90435	5.08718	4.71597e-13	3.85592e-11
Lj1g3v0948720	nodule-enhanced protein phosphatase type 2C	1.9038	1.59099	2.10717e-07	7.07379e-06
Lj1g3v1929120	Uncharacterized	1.90337	3.06121	3.1848e-11	2.06572e-09
Lj1g3v4918670	epoxide hydrolase 2-like	1.90223	4.98359	2.5482e-09	1.2366e-07
Lj4g3v2691780	60s ribosomal protein L27-like	1.90192	4.75758	3.67955e-12	2.69811e-10
Lj0g3v0355959	alpha-galactosidase 1-like	1.9015	0.749087	0.000609556	0.00769141
Lj0g3v0057569	F-box protein At1g67340-like	1.90136	3.24869	2.47012e-11	1.62498e-09
Lj0g3v0057559	Uncharacterized	1.90104	5.15117	3.97621e-13	3.29317e-11
Lj6g3v1065960	Uncharacterized	1.899	0.831553	6.94404e-05	0.00120446
Lj0g3v0270659	Uncharacterized	1.89592	1.73887	4.56588e-07	1.42091e-05
Lj0g3v0058519	Uncharacterized	1.89582	-0.391678	0.000892611	0.010504
Lj0g3v0058509	Uncharacterized	1.89581	-0.391678	0.000892936	0.0105051
Lj5g3v2112330	Uncharacterized	1.89569	0.827592	3.52343e-05	0.000673526
Lj3g3v2515340	Uncharacterized	1.89451	1.17358	1.19901e-07	4.27898e-06
Lj4g3v1388510	Uncharacterized	1.89451	1.17358	1.19843e-07	4.27881e-06
Lj4g3v1399920	BTB/POZ domain-containing protein	1.89414	6.6891	3.7436e-11	2.39824e-09
Lj6g3v1690700	Uncharacterized	1.89393	7.02543	2.36462e-15	2.36898e-13
Lj3g3v2707750	Uncharacterized	1.8935	2.09214	1.32867e-08	5.76032e-07
Lj0g3v0202929	protein TRANSPARENT TESTA 12-like	1.89185	3.08047	1.11938e-10	6.68197e-09
Ljchlorog3v0000580	carboxytransferase beta subunit	1.89119	6.11957	4.19563e-13	3.46454e-11
Lj4g3v2717130	myosin heavy chain kinase B-like	1.89033	5.59859	1.01268e-07	3.66439e-06
Lj0g3v0134159	Uncharacterized	1.88938	-0.528811	0.00386042	0.0352676
Lj1g3v2036400	Uncharacterized	1.88888	1.07671	2.31828e-05	0.00046676
Lj0g3v0343779	Uncharacterized	1.88818	2.46482	3.96707e-07	1.25094e-05
Lj0g3v0213759	serine/threonine-protein kinase PBS1-like isoform X2	1.88798	0.868017	4.41167e-07	1.37807e-05
Lj1g3v3008790	biotin carboxyl carrier protein subunit	1.88675	5.04429	1.11115e-12	8.7248e-11
Lj0g3v0190199	S-adenosylmethionine decarboxylase proenzyme 1-like	1.88674	0.240547	0.00257318	0.0253045
Lj5g3v2151520	Uncharacterized	1.88631	-0.520464	0.00103032	0.0118341
Lj2g3v0661580	recname: Full=Tubulin beta-2 chain; AltName: Full=Beta-2-tubulin_x0001_gi|4415992|gb|AAD20179.1| beta-tubulin 2	1.88624	3.6527	1.56459e-09	7.89446e-08
Lj6g3v1226260	peroxidase 59-like	1.88588	0.458497	0.000126638	0.00201575
Lj0g3v0114929	Uncharacterized	1.88515	1.4969	0.00306311	0.0292598
Lj3g3v2517640	zinc ion transmembrane transporter	1.88437	4.56146	1.05539e-13	9.28666e-12
Lj1g3v5060500	Uncharacterized	1.88367	2.38027	4.35868e-11	2.76459e-09
Lj0g3v0311869	Uncharacterized	1.8835	-0.828736	0.000703938	0.00868981
Lj0g3v0160809	Uncharacterized	1.88284	2.34668	3.42196e-06	8.70705e-05
Lj2g3v0621830	Uncharacterized	1.88235	0.866794	6.6314e-07	1.99357e-05
Lj0g3v0003149	phosphate transporter 5	1.88234	0.0871058	8.89258e-05	0.00148662
Lj2g3v1988690	lon protease homolog 2, peroxisomal-like	1.88104	3.59769	2.86776e-11	1.87176e-09
Lj4g3v1152940	peptide transporter PTR1	1.87849	2.20247	0.000330954	0.0045874
Lj3g3v0012310	Uncharacterized	1.87731	0.63609	0.000178775	0.00270975
Lj0g3v0085469	Uncharacterized	1.8742	-0.479231	0.000881479	0.0103998
Lj0g3v0269509	Uncharacterized	1.87177	3.17801	3.0844e-11	2.00373e-09
Lj6g3v0574710	alpha-galactosidase 1-like	1.87037	3.81044	3.91079e-11	2.50342e-09
Lj1g3v2978140	structural constituent of ribosome	1.86989	4.3943	4.95224e-12	3.54677e-10
Lj1g3v2625960	Uncharacterized	1.86951	-0.751768	0.004532	0.0401373
Lj3g3v3640200	Uncharacterized	1.86892	1.67366	6.78356e-07	2.0327e-05
Lj4g3v1539300	Uncharacterized	1.86814	0.138813	0.00111684	0.0126667
Lj2g3v3152930	peptide methionine sulfoxide reductase	1.8681	4.41345	3.86452e-12	2.81636e-10
Lj1g3v4549080	Uncharacterized	1.86799	-0.39415	0.000152335	0.00236194
Lj0g3v0214749	Uncharacterized	1.86631	-0.59082	0.000787745	0.00952637
Lj4g3v1388450	Uncharacterized	1.8655	3.05084	0.00197334	0.0203812
Lj6g3v0779850	cytochrome P450 71D11-like	1.86539	0.904944	0.000515602	0.00668233
Lj5g3v0629150	Uncharacterized	1.86482	3.89734	7.66258e-11	4.67817e-09
Lj1g3v4421050	Uncharacterized	1.86286	5.13694	1.74052e-13	1.48593e-11
Lj0g3v0038179	Uncharacterized	1.86278	4.36587	5.44977e-14	4.93107e-12
Lj0g3v0316469	ATP synthase subunit gamma, mitochondrial-like	1.86102	6.65124	3.64686e-12	2.6765e-10
Lj1g3v4340040	Uncharacterized	1.86082	0.648914	8.69914e-06	0.000197056
Lj1g3v3641930	argininosuccinate synthase	1.85986	1.72168	3.03641e-07	9.83585e-06
Lj0g3v0316289	acid phosphatase 1-like	1.85938	-0.274472	0.000857195	0.0101739
Lj1g3v4251290	Uncharacterized	1.85825	2.26972	5.77121e-11	3.58129e-09
Lj0g3v0130279	Uncharacterized	1.85662	0.0783347	5.62115e-05	0.00100538
Lj1g3v3385830	MLO protein homolog 1-like	1.85601	2.88825	8.96849e-09	4.00299e-07
Lj0g3v0237069	Uncharacterized	1.85511	2.11294	1.15983e-09	5.97545e-08
Lj0g3v0124149	glutaredoxin family protein	1.85423	3.58185	4.9382e-12	3.53988e-10
Lj0g3v0164409	Uncharacterized	1.85348	0.09902	0.00201985	0.0208073
Lj6g3v0753150	nuclear transcription factor Y subunit B-3-like	1.85145	2.36063	3.92876e-11	2.51298e-09
Lj1g3v4691500	UDP-glucuronosyltransferase 1-6	1.85096	3.49241	8.09204e-13	6.45696e-11
Lj0g3v0258989	6-phosphofructokinase	1.85054	2.94841	7.80844e-11	4.75674e-09
Lj0g3v0226229	Uncharacterized	1.84688	5.3198	6.05083e-14	5.44529e-12
Lj0g3v0069619	Uncharacterized	1.84574	3.88602	1.47882e-12	1.14177e-10
Lj0g3v0192949	Uncharacterized	1.84524	2.05719	2.05358e-09	1.01523e-07
Lj3g3v2249330	Uncharacterized	1.84524	2.05719	2.05245e-09	1.01523e-07
Lj4g3v0109440	Uncharacterized	1.84508	4.18827	2.54042e-10	1.43153e-08
Lj1g3v3980440	cation/calcium exchanger	1.84476	3.73819	1.36057e-07	4.78983e-06
Lj4g3v0619990	Uncharacterized	1.84367	0.638262	0.00221289	0.0224018
Lj4g3v2179310	Uncharacterized	1.84276	1.63701	3.62901e-05	0.000689744
Lj0g3v0136369	Uncharacterized	1.84206	3.84506	1.2402e-10	7.33993e-09
Lj0g3v0314569	Uncharacterized	1.84091	0.558653	5.7593e-06	0.000136712
Lj0g3v0150919	Uncharacterized	1.84039	4.32423	9.97926e-13	7.88789e-11
Lj2g3v0895440	inositol oxygenase	1.84024	2.21775	1.12102e-08	4.93469e-07
Lj2g3v2878360	tropinone reductase-like 3-like	1.83981	4.01117	1.63111e-11	1.09824e-09
Lj1g3v4591190	microtubule-associated protein 1B-like	1.83868	6.11174	8.46365e-11	5.13332e-09
Lj0g3v0010309	Uncharacterized	1.83788	3.56384	4.77471e-12	3.43453e-10
Lj0g3v0070659	Uncharacterized	1.83692	2.81589	1.5959e-06	4.35381e-05
Lj0g3v0291799	Uncharacterized	1.83691	0.332845	2.5167e-05	0.00050197
Lj5g3v0657000	microtubule-associated protein 1B-like	1.83611	6.11059	9.53204e-11	5.73945e-09
Lj4g3v3113340	alpha,alpha-trehalose-phosphate synthase	1.8353	4.50548	2.76146e-13	2.31475e-11
Ljchlorog3v0010750	photosystem II protein H	1.83449	4.60764	2.29067e-09	1.12243e-07
Lj4g3v3004130	recname: Full=UDP-glucose 4-epimerase GEPI48; AltName: Full=Galactowaldenase; AltName: Full=UDP-galactose 4-epimerase_x0001_gi|3021357|emb|CAA06339.1| UDP-galactose 4-epimerase	1.83396	3.57846	2.27112e-10	1.28733e-08
Lj3g3v0424100	auxin-induced protein 10A5-like	1.83395	2.27554	1.42039e-09	7.21503e-08
Lj2g3v1612070	Uncharacterized	1.83369	2.58063	3.58265e-11	2.30579e-09
Lj0g3v0251039	myb-like HTH transcriptional regulator family protein	1.83165	3.08939	1.58635e-07	5.48482e-06
Lj0g3v0217689	Uncharacterized	1.83123	-0.877333	0.00390211	0.0355781
Lj2g3v3336140	neutral ceramidase-like	1.83061	3.57453	5.07282e-11	3.19078e-09
Lj6g3v1333100	Uncharacterized	1.83002	5.10512	2.18605e-13	1.8492e-11
Lj5g3v2029750	Uncharacterized	1.82779	-0.311351	0.00432481	0.0386731
Lj6g3v2083600	Uncharacterized	1.82615	-1.02986	0.00278138	0.0270061
Lj0g3v0282139	fructokinase-2	1.8259	0.690586	2.38111e-06	6.27167e-05
Lj1g3v4483790	actin-depolymerizing factor-like	1.82352	4.07304	1.12071e-12	8.79155e-11
Lj0g3v0205419	1-aminocyclopropane-1-carboxylate oxidase homolog 4-like	1.82123	4.98476	2.89155e-14	2.66564e-12
Lj6g3v0758870	Uncharacterized	1.82017	2.75757	1.8316e-11	1.2243e-09
Lj0g3v0050909	Uncharacterized	1.81928	4.17796	7.99313e-10	4.2227e-08
Lj4g3v0831010	Uncharacterized	1.81898	1.58446	8.87358e-09	3.96701e-07
Lj2g3v1902110	beta-carotene hydroxylase	1.81876	0.467964	0.000149739	0.00232908
Lj4g3v0831020	Uncharacterized	1.8187	1.56711	9.87721e-09	4.38037e-07
Lj0g3v0057949	mtn21-like protein	1.81802	0.78017	3.91401e-05	0.000737172
Lj5g3v0144450	Uncharacterized	1.81802	0.78017	3.91305e-05	0.000737169
Lj0g3v0232679	xylosyltransferase	1.81799	0.685414	8.12256e-06	0.000185554
Lj2g3v0812010	Uncharacterized	1.81779	6.71102	3.01156e-14	2.77321e-12
Lj1g3v0626410	Uncharacterized	1.81758	2.35511	7.10504e-09	3.23197e-07
Lj2g3v0813190	peroxiredoxin	1.81741	6.70164	3.10115e-14	2.85255e-12
Lj0g3v0262729	Uncharacterized	1.81676	4.98609	1.23082e-10	7.29481e-09
Lj6g3v0802210	Uncharacterized	1.81649	-0.812135	0.00169962	0.0179556
Lj0g3v0279889	Uncharacterized	1.81627	2.69113	9.54021e-10	4.99243e-08
Lj0g3v0064429	Uncharacterized	1.81603	-0.579006	0.00160235	0.017115
Ljchlorog3v0013290	cytochrome c biogenesis protein	1.81552	4.17949	9.09754e-10	4.77279e-08
Lj3g3v0825030	S-adenosyl-L-methionine:delta24-sterol-C-methyltransferase	1.81519	5.78998	3.9032e-13	3.23915e-11
Lj3g3v0397240	transcription factor JUNGBRUNNEN 1-like	1.81492	0.775666	1.08681e-05	0.000239579
Lj6g3v2017540	40s ribosomal protein S6-like	1.81442	7.32188	1.88594e-13	1.60678e-11
Lj5g3v1988590	Uncharacterized	1.81436	4.14758	7.59955e-10	4.025e-08
Lj0g3v0267379	CBL-interacting serine/threonine-protein kinase 1-like	1.81415	2.16767	1.55802e-07	5.39358e-06
Lj4g3v2374920	probable 1-deoxy-D-xylulose-5-phosphate synthase, chloroplastic-like	1.81397	3.57515	8.178e-09	3.68178e-07
Lj2g3v2843470	Uncharacterized	1.81359	1.01938	7.57309e-07	2.24261e-05
Lj0g3v0063979	Uncharacterized	1.81349	1.44437	2.03313e-06	5.4343e-05
Lj0g3v0059239	Uncharacterized	1.81348	-1.17755	0.00385611	0.0352321
Lj0g3v0075059	Uncharacterized	1.81299	2.6911	1.11154e-09	5.74803e-08
Lj3g3v0963170	auxin-induced protein 10A5-like	1.81196	2.05313	2.68168e-09	1.2957e-07
Lj0g3v0010329	Uncharacterized	1.81141	4.30757	1.34251e-12	1.04331e-10
Lj0g3v0010299	Uncharacterized	1.81112	2.43796	4.61395e-10	2.50597e-08
Lj3g3v2850110	Uncharacterized	1.80964	3.0064	2.2052e-07	7.3731e-06
Lj4g3v2214790	20 kDa chaperonin, chloroplastic-like	1.80954	4.93827	1.17538e-12	9.19439e-11
Lj0g3v0054619	Uncharacterized	1.80925	1.01612	8.39645e-07	2.46275e-05
Lj2g3v2001440	probable aquaporin TIP2-2-like	1.80824	9.17424	1.6174e-10	9.39189e-09
Lj0g3v0210279	capsanthin/capsorubin synthase, chromoplast-like	1.80765	5.17257	4.5749e-12	3.29937e-10
Lj1g3v1989420	sarcosine oxidase	1.80723	6.68441	7.22655e-14	6.46139e-12
Lj1g3v4955190	Uncharacterized	1.80655	0.839231	0.000124168	0.00198099
Lj4g3v0484200	Uncharacterized	1.80624	-0.701504	0.000842901	0.0100617
Lj0g3v0138449	Uncharacterized	1.80551	0.4384	2.89859e-05	0.000568191
Lj6g3v2078210	Uncharacterized	1.80548	6.81068	1.51655e-12	1.16765e-10
Lj0g3v0063969	Uncharacterized	1.80517	1.43803	2.31212e-06	6.10852e-05
Lj0g3v0042829	Uncharacterized	1.80487	1.44084	8.1618e-07	2.3991e-05
Lj0g3v0284939	glutaredoxin-related protein	1.80481	1.93603	2.74441e-05	0.000541028
Lj3g3v3053360	Uncharacterized	1.80388	4.61511	2.72579e-13	2.28947e-11
Lj0g3v0267179	Uncharacterized	1.80372	9.0581	6.15004e-15	5.96726e-13
Lj4g3v0228830	Uncharacterized	1.80253	4.61704	2.7396e-13	2.29875e-11
Lj2g3v0813180	Uncharacterized	1.8017	0.123576	9.52553e-05	0.00157596
Lj0g3v0069629	Uncharacterized	1.80127	3.82597	3.51299e-12	2.5851e-10
Lj0g3v0222809	Uncharacterized	1.79999	-0.626508	0.00392547	0.0357237
Lj6g3v2218790	beta-xylosidase/alpha-L-arabinofuranosidase 1-like	1.79702	3.35335	9.16214e-11	5.52873e-09
Lj4g3v0338090	beta-xylosidase/alpha-L-arabinofuranosidase 1-like	1.79702	3.35335	9.15694e-11	5.52873e-09
Lj0g3v0070669	Uncharacterized	1.7968	2.92068	3.57884e-07	1.13845e-05
Lj0g3v0217419	HMG-Y-related protein A	1.79645	4.88848	3.53803e-11	2.28237e-09
Lj0g3v0286799	Uncharacterized	1.79621	2.82184	2.073e-09	1.02361e-07
Lj3g3v2317840	Uncharacterized	1.79546	1.86892	3.10581e-07	1.00372e-05
Lj6g3v2043060	Uncharacterized	1.79526	1.50891	4.20676e-06	0.000104295
Lj1g3v4715170	Uncharacterized	1.79383	-0.566395	0.00193886	0.0200975
Lj6g3v2272050	F-box protein At1g10780-like	1.79377	-0.688691	0.00281384	0.0272607
Lj0g3v0278939	Uncharacterized	1.79328	0.627865	0.000582929	0.00741053
Lj0g3v0247029	recname: Full=Carotenoid 9,10(9',10')-cleavage dioxygenase 1; AltName: Full=PsCCD1; AltName: Full=PsNCED1_x0001_gi|22335695|dbj|BAC10549.1| nine-cis-epoxycarotenoid dioxygenase1	1.79323	4.359	1.53295e-10	8.97038e-09
Lj6g3v0776110	serine acetyltransferase 1, chloroplastic-like	1.79224	4.60038	6.02363e-12	4.26283e-10
Lj0g3v0109409	UDP-glycosyltransferase 89B1-like	1.79202	4.11135	1.9606e-06	5.26411e-05
Lj5g3v0308970	Uncharacterized	1.79155	-0.0318511	0.00018474	0.00278999
Lj4g3v0654220	Uncharacterized	1.79155	-0.0318511	0.000184781	0.0027901
Lj0g3v0317349	Uncharacterized	1.79096	2.07279	1.8102e-07	6.1589e-06
Lj2g3v1892040	ethylene-responsive transcription factor RAP2-10	1.79068	5.4591	1.65161e-10	9.56382e-09
Lj1g3v4328780	Uncharacterized	1.79034	1.84773	2.58688e-09	1.25281e-07
Lj4g3v0365560	Uncharacterized	1.78901	5.16918	5.82827e-14	5.25638e-12
Lj0g3v0227119	Uncharacterized	1.78876	1.1919	1.09832e-06	3.10957e-05
Lj5g3v1850600	Uncharacterized	1.7883	7.1328	1.43773e-10	8.45482e-09
Lj1g3v1915000	Uncharacterized	1.78666	-0.140928	0.000772703	0.00937253
Lj0g3v0304119	BTB/POZ and MATH domain-containing protein 2-like	1.7856	5.83873	2.51103e-13	2.11122e-11
Lj0g3v0241819	probable serine/threonine-protein kinase At1g09600-like	1.78491	1.20298	9.6096e-08	3.51815e-06
Lj6g3v0802200	Uncharacterized	1.78375	-0.788467	0.00174706	0.0183635
Lj4g3v2618250	glutathione S-transferase GST 17	1.78321	1.60861	4.15598e-08	1.63164e-06
Lj3g3v3639390	Uncharacterized	1.78261	1.69261	3.674e-07	1.1656e-05
Lj0g3v0301189	Uncharacterized	1.78259	-0.282164	0.000198305	0.00296364
Lj0g3v0302029	F-box/kelch-repeat protein At1g22040-like	1.78214	6.70317	8.32175e-13	6.6218e-11
Lj0g3v0120839	transaldolase-like	1.78201	4.85458	3.44253e-12	2.54225e-10
Lj4g3v2337920	Uncharacterized	1.78127	1.02123	1.10343e-06	3.123e-05
Lj0g3v0083809	Uncharacterized	1.78127	1.02123	1.10492e-06	3.12613e-05
Lj0g3v0131789	P-loop containing nucleoside triphosphate hydrolases superfamily protein	1.78112	3.62335	3.71149e-12	2.71913e-10
Lj0g3v0043039	TPA: protein usf	1.77921	5.31762	3.11069e-13	2.59702e-11
Lj0g3v0271599	regulator of ribonuclease-like protein 3-like	1.77858	4.18162	1.94947e-11	1.29779e-09
Lj2g3v2087710	Uncharacterized	1.77833	-0.137991	0.000210576	0.00311955
Lj1g3v3846970	Uncharacterized	1.77805	1.02192	1.06564e-06	3.03359e-05
Lj4g3v0473780	Uncharacterized	1.77755	-0.765299	0.00105814	0.0121128
Lj3g3v3640190	Uncharacterized	1.77737	3.88388	1.64676e-10	9.54905e-09
Lj2g3v1105340	hyoscyamine 6-dioxygenase-like	1.77692	3.84605	2.6869e-09	1.29747e-07
Lj4g3v2046200	Uncharacterized	1.77687	-0.352366	0.00343354	0.0321121
Lj0g3v0207609	Uncharacterized	1.77471	6.69593	5.43652e-13	4.41899e-11
Lj0g3v0010629	Uncharacterized	1.77374	3.58809	6.71866e-12	4.72654e-10
Lj4g3v1983390	BTB/POZ domain-containing protein At2g24240-like	1.77278	6.04274	4.46726e-13	3.68153e-11
Lj3g3v1591680	aldo-keto reductase family 4 member C9-like	1.77261	4.91413	1.72512e-13	1.47429e-11
Lj2g3v3373160	niemann-Pick C1 protein-like	1.77106	3.90575	6.32542e-11	3.89613e-09
Lj1g3v4515500	H/ACA ribonucleoprotein complex subunit 3-like protein-like	1.77067	5.54407	1.54359e-13	1.32734e-11
Lj0g3v0252229	Uncharacterized	1.76971	0.982407	1.14166e-05	0.000249821
[truncated: 6,196 more rows]

## Sheet: Table S4
Supplementary Table S4. List of gene ontology terms enriched in differentially expressed genes found in Lotus japonicus roots colonized by Rhizophagus irregularis
Upregulated DEGs
GO.ID	Term	Annotated	Significant	Ratio	elimKS
GO:0010623	programmed cell death involved in cell development	31	8	0.258065	1.3e-15
GO:0048658	anther wall tapetum development	40	8	0.2	1.3e-14
GO:0009626	plant-type hypersensitive response	131	8	0.0610687	2.5e-10
GO:0050832	defense response to fungus	450	11	0.0244444	1.4e-09
GO:0009555	pollen development	443	9	0.020316	2.6e-07
GO:0051603	proteolysis involved in protein catabolic process	803	10	0.0124533	4.3e-06
GO:0044248	cellular catabolic process	1644	13	0.00790754	1.8e-05
GO:0034220	monoatomic ion transmembrane transport	949	9	0.00948367	0.00012
GO:0015706	nitrate transmembrane transport	49	3	0.0612245	0.00014
GO:0048103	somatic stem cell division	1	1	1	0.00208
GO:0045770	positive regulation of asymmetric cell division	1	1	1	0.00208
GO:0034219	carbohydrate transmembrane transport	131	3	0.0229008	0.00255
GO:0051666	actin cortical patch localization	2	1	0.5	0.00416
GO:0010167	response to nitrate	47	2	0.0425532	0.00431
GO:0006820	monoatomic anion transport	530	5	0.00943396	0.00468
GO:0006826	iron ion transport	51	2	0.0392157	0.00505
GO:0030003	intracellular monoatomic cation homeostasis	184	3	0.0163043	0.00659
GO:0042759	long-chain fatty acid biosynthetic process	61	2	0.0327869	0.00716
GO:0033389	putrescine biosynthetic process from arginine, using agmatinase	4	1	0.25	0.0083
GO:0003018	vascular process in circulatory system	67	2	0.0298507	0.00858
Downregulated DEGs
GO.ID	Term	Annotated	Significant	Ratio	elimKS
GO:0080027	response to herbivore	13	2	0.153846	4e-05
GO:0009269	response to desiccation	14	2	0.142857	4.7e-05
GO:0042761	very long-chain fatty acid biosynthetic process	19	2	0.105263	8.8e-05
GO:0120251	hydrocarbon biosynthetic process	68	2	0.0294118	0.0011
GO:0009717	isoflavonoid biosynthetic process	5	1	0.2	0.0037
GO:0045903	positive regulation of translational fidelity	5	1	0.2	0.0037
GO:0042538	hyperosmotic salinity response	126	2	0.015873	0.0039
GO:0098869	cellular oxidant detoxification	134	2	0.0149254	0.0043
GO:0009727	detection of ethylene stimulus	6	1	0.166667	0.0045
GO:0016099	monoterpenoid biosynthetic process	7	1	0.142857	0.0052
GO:0009615	response to virus	160	2	0.0125	0.0061
GO:0009620	response to fungus	558	3	0.00537634	0.0075
GO:0009664	plant-type cell wall organization	195	2	0.0102564	0.009

## Sheet: Table S5
Supplementary Table S5. List of gene ontology terms enriched in differentially expressed genes found in Lotus japonicus roots colonized by Gigaspora margarita
Upregulated DEGs
GO.ID	Term	Annotated	Significant	Ratio	elimKS
GO:0008150	biological_process	16235	1357	0.0835848	< 1e-30
GO:0044248	cellular catabolic process	1644	214	0.13017	3.3e-15
GO:0009987	cellular process	14242	1175	0.0825025	1.5e-11
GO:0051603	proteolysis involved in protein catabolic process	803	132	0.164384	2.5e-11
GO:0043161	proteasome-mediated ubiquitin-dependent protein catabolic process	552	75	0.13587	4.1e-09
GO:0015798	myo-inositol transport	23	11	0.478261	7.8e-08
GO:0016567	protein ubiquitination	736	88	0.119565	9e-08
GO:0006511	ubiquitin-dependent protein catabolic process	676	101	0.149408	9.6e-08
GO:0070413	trehalose metabolism in response to stress	24	11	0.458333	1.3e-07
GO:0005992	trehalose biosynthetic process	35	13	0.371429	2e-07
GO:0015791	polyol transmembrane transport	25	11	0.44	2.3e-07
GO:0019627	urea metabolic process	21	10	0.47619	3.3e-07
GO:0006880	intracellular sequestering of iron ion	13	8	0.615385	3.9e-07
GO:0000053	argininosuccinate metabolic process	17	9	0.529412	4.1e-07
GO:0006412	translation	446	65	0.14574	7e-07
GO:0048658	anther wall tapetum development	40	13	0.325	1.2e-06
GO:0030026	intracellular manganese ion homeostasis	15	8	0.533333	1.7e-06
GO:0031222	arabinan catabolic process	8	6	0.75	2.3e-06
GO:0010623	programmed cell death involved in cell development	31	11	0.354839	2.9e-06
GO:0006526	arginine biosynthetic process	27	10	0.37037	5.4e-06
GO:0010726	positive regulation of hydrogen peroxide metabolic process	6	5	0.833333	7.7e-06
GO:0034614	cellular response to reactive oxygen species	122	25	0.204918	8.5e-06
GO:0010167	response to nitrate	47	13	0.276596	8.8e-06
GO:0046686	response to cadmium ion	445	55	0.123596	9.1e-06
GO:0071421	manganese ion transmembrane transport	19	8	0.421053	1.6e-05
GO:0080167	response to karrikin	176	28	0.159091	1.8e-05
GO:0080037	negative regulation of cytokinin-activated signaling pathway	4	4	1	2e-05
GO:0051973	positive regulation of telomerase activity	15	7	0.466667	2.4e-05
GO:1901959	positive regulation of cutin biosynthetic process	7	5	0.714286	2.6e-05
GO:0048530	fruit morphogenesis	7	5	0.714286	2.6e-05
GO:0035865	cellular response to potassium ion	7	5	0.714286	2.6e-05
GO:0016311	dephosphorylation	349	44	0.126074	4.3e-05
GO:0080024	indolebutyric acid metabolic process	41	11	0.268293	5.9e-05
GO:1901529	positive regulation of anion channel activity	12	6	0.5	5.9e-05
GO:0034219	carbohydrate transmembrane transport	131	22	0.167939	6e-05
GO:0006110	regulation of glycolytic process	8	5	0.625	6.4e-05
GO:0098656	monoatomic anion transmembrane transport	413	54	0.130751	6.7e-05
GO:0009414	response to water deprivation	605	71	0.117355	9.4e-05
GO:0035672	oligopeptide transmembrane transport	43	11	0.255814	9.5e-05
GO:0010325	raffinose family oligosaccharide biosynthetic process	5	4	0.8	9.6e-05
GO:0090057	root radial pattern formation	5	4	0.8	9.6e-05
GO:1905516	positive regulation of fertilization	5	4	0.8	9.6e-05
GO:0042273	ribosomal large subunit biogenesis	92	17	0.184783	0.00012
GO:1900371	regulation of purine nucleotide biosynthetic process	9	5	0.555556	0.00014
GO:0009958	positive gravitropism	45	11	0.244444	0.00015
GO:0009723	response to ethylene	361	48	0.132964	0.00016
GO:0071218	cellular response to misfolded protein	26	8	0.307692	0.00021
GO:0006090	pyruvate metabolic process	88	20	0.227273	0.00024
GO:0090358	positive regulation of tryptophan metabolic process	6	4	0.666667	0.00027
GO:0009249	protein lipoylation	6	4	0.666667	0.00027
GO:0048791	calcium ion-regulated exocytosis of neurotransmitter	3	3	1	0.0003
GO:0031340	positive regulation of vesicle fusion	3	3	1	0.0003
GO:0045956	positive regulation of calcium ion-dependent exocytosis	3	3	1	0.0003
GO:0015706	nitrate transmembrane transport	49	11	0.22449	0.00033
GO:0034755	iron ion transmembrane transport	28	8	0.285714	0.00038
GO:0006515	protein quality control for misfolded or incompletely synthesized proteins	28	8	0.285714	0.00038
GO:0006833	water transport	83	15	0.180723	0.00038
GO:0071732	cellular response to nitric oxide	35	9	0.257143	0.00039
GO:0065002	intracellular protein transmembrane transport	93	16	0.172043	0.00044
GO:0015012	heparan sulfate proteoglycan biosynthetic process	11	5	0.454545	0.00045
GO:0030201	heparan sulfate proteoglycan metabolic process	11	5	0.454545	0.00045
GO:0097366	response to bronchodilator	43	10	0.232558	0.00045
GO:0071475	cellular hyperosmotic salinity response	36	9	0.25	0.00049
GO:0042938	dipeptide transport	23	7	0.304348	0.00058
GO:0046345	abscisic acid catabolic process	7	4	0.571429	0.0006
GO:0015689	molybdate ion transport	7	4	0.571429	0.0006
GO:0018874	benzoate metabolic process	37	9	0.243243	0.00061
GO:0009409	response to cold	510	54	0.105882	0.00063
GO:0034220	monoatomic ion transmembrane transport	949	116	0.122234	0.00066
GO:0015833	peptide transport	668	76	0.113772	0.00073
GO:0006625	protein targeting to peroxisome	46	10	0.217391	0.0008
GO:0045036	protein targeting to chloroplast	46	10	0.217391	0.0008
GO:0009056	catabolic process	1906	257	0.134837	0.00083
GO:0043574	peroxisomal transport	47	10	0.212766	0.00096
GO:0045037	protein import into chloroplast stroma	25	7	0.28	0.001
GO:0046482	para-aminobenzoic acid metabolic process	40	9	0.225	0.00112
GO:0051791	medium-chain fatty acid metabolic process	4	3	0.75	0.00115
GO:0009725	response to hormone	2315	231	0.099784	0.00122
GO:0042255	ribosome assembly	94	15	0.159574	0.00146
GO:0006839	mitochondrial transport	134	19	0.141791	0.00159
GO:0008152	metabolic process	11815	973	0.0823529	0.0016
GO:0006633	fatty acid biosynthetic process	166	26	0.156627	0.00163
GO:0009643	photosynthetic acclimation	9	4	0.444444	0.00195
GO:0098771	inorganic ion homeostasis	251	36	0.143426	0.00203
GO:0042221	response to chemical	4146	417	0.100579	0.00219
GO:0042631	cellular response to water deprivation	61	11	0.180328	0.00226
GO:0042939	tripeptide transport	29	7	0.241379	0.00257
GO:0019432	triglyceride biosynthetic process	29	7	0.241379	0.00257
GO:0006873	intracellular monoatomic ion homeostasis	200	31	0.155	0.00263
GO:0022618	protein-RNA complex assembly	204	25	0.122549	0.00266
GO:0061213	positive regulation of mesonephros development	5	3	0.6	0.00274
GO:0070294	renal sodium ion absorption	5	3	0.6	0.00274
GO:0090190	positive regulation of branching involved in ureteric bud morphogenesis	5	3	0.6	0.00274
GO:0007156	homophilic cell adhesion via plasma membrane adhesion molecules	5	3	0.6	0.00274
GO:0007258	JUN phosphorylation	5	3	0.6	0.00274
GO:0007566	embryo implantation	5	3	0.6	0.00274
GO:0010030	positive regulation of seed germination	72	12	0.166667	0.00291
GO:0055085	transmembrane transport	1481	186	0.125591	0.00297
GO:0006828	manganese ion transport	29	12	0.413793	0.00302
GO:0009939	positive regulation of gibberellic acid mediated signaling pathway	10	4	0.4	0.00308
GO:0019676	ammonia assimilation cycle	10	4	0.4	0.00308
GO:0015713	phosphoglycerate transmembrane transport	10	4	0.4	0.00308
GO:0030258	lipid modification	165	24	0.145455	0.00316
GO:0010117	photoprotection	16	5	0.3125	0.00319
GO:0016139	glycoside catabolic process	16	5	0.3125	0.00319
GO:0009734	auxin-activated signaling pathway	230	27	0.117391	0.00339
GO:0042632	cholesterol homeostasis	23	6	0.26087	0.00342
GO:0015866	ADP transport	23	6	0.26087	0.00342
GO:0097237	cellular response to toxic substance	200	24	0.12	0.00419
GO:0006414	translational elongation	17	5	0.294118	0.00427
GO:0006812	monoatomic cation transport	679	78	0.114875	0.00427
GO:0045493	xylan catabolic process	24	6	0.25	0.0043
GO:0045921	positive regulation of exocytosis	5	5	1	0.0045
GO:0018002	N-terminal peptidyl-glutamic acid acetylation	2	2	1	0.00452
GO:0017198	N-terminal peptidyl-serine acetylation	2	2	1	0.00452
GO:0030974	thiamine pyrophosphate transmembrane transport	2	2	1	0.00452
GO:0031554	regulation of termination of DNA-templated transcription	2	2	1	0.00452
GO:0098705	copper ion import across plasma membrane	2	2	1	0.00452
GO:0015886	heme transport	2	2	1	0.00452
GO:0051666	actin cortical patch localization	2	2	1	0.00452
GO:0006072	glycerol-3-phosphate metabolic process	2	2	1	0.00452
GO:0015677	copper ion import	2	2	1	0.00452
GO:0090355	positive regulation of auxin metabolic process	11	4	0.363636	0.00458
GO:0035436	triose phosphate transmembrane transport	11	4	0.363636	0.00458
GO:0016052	carbohydrate catabolic process	208	35	0.168269	0.00463
GO:0051781	positive regulation of cell division	32	7	0.21875	0.00465
GO:0055080	monoatomic cation homeostasis	277	37	0.133574	0.00479
GO:0043604	amide biosynthetic process	545	79	0.144954	0.00505
GO:0032024	positive regulation of insulin secretion	6	3	0.5	0.0052
GO:0090116	C-5 methylation of cytosine	6	3	0.5	0.0052
GO:0005995	melibiose catabolic process	6	3	0.5	0.0052
GO:0071486	cellular response to high light intensity	6	3	0.5	0.0052
GO:0006572	tyrosine catabolic process	6	3	0.5	0.0052
GO:0000461	endonucleolytic cleavage to generate mature 3'-end of SSU-rRNA from (SSU-rRNA, 5.8S rRNA, LSU-rRNA)	6	3	0.5	0.0052
GO:0046477	glycosylceramide catabolic process	6	3	0.5	0.0052
GO:0045014	carbon catabolite repression of transcription by glucose	6	3	0.5	0.0052
GO:0042176	regulation of protein catabolic process	87	13	0.149425	0.00527
GO:0008203	cholesterol metabolic process	25	6	0.24	0.00534
GO:0008610	lipid biosynthetic process	688	80	0.116279	0.00548
GO:0032973	amino acid export across plasma membrane	18	5	0.277778	0.00559
GO:0097176	epoxide metabolic process	18	5	0.277778	0.00559
GO:0097746	blood vessel diameter maintenance	18	5	0.277778	0.00559
GO:0046272	stilbene catabolic process	18	5	0.277778	0.00559
GO:1905623	positive regulation of leaf development	18	5	0.277778	0.00559
GO:1900057	positive regulation of leaf senescence	18	5	0.277778	0.00559
GO:0010105	negative regulation of ethylene-activated signaling pathway	78	12	0.153846	0.00568
GO:0017038	protein import	172	21	0.122093	0.00583
GO:0009555	pollen development	443	44	0.0993228	0.0062
GO:0009201	ribonucleoside triphosphate biosynthetic process	79	12	0.151899	0.0063
GO:0006970	response to osmotic stress	941	89	0.0945802	0.00639
GO:0033539	fatty acid beta-oxidation using acyl-CoA dehydrogenase	12	4	0.333333	0.00651
GO:0033962	P-body assembly	12	4	0.333333	0.00651
GO:1901332	negative regulation of lateral root development	12	4	0.333333	0.00651
GO:0009638	phototropism	34	7	0.205882	0.00661
GO:0034976	response to endoplasmic reticulum stress	110	15	0.136364	0.0068
GO:0009740	gibberellic acid mediated signaling pathway	110	18	0.163636	0.00681
GO:0062197	cellular response to chemical stress	245	41	0.167347	0.00686
GO:0009062	fatty acid catabolic process	55	12	0.218182	0.00709
GO:0042759	long-chain fatty acid biosynthetic process	61	10	0.163934	0.00711
GO:0070301	cellular response to hydrogen peroxide	61	10	0.163934	0.00711
GO:0002181	cytoplasmic translation	44	8	0.181818	0.00828
GO:1901615	organic hydroxy compound metabolic process	461	52	0.112798	0.0085
GO:0051788	response to misfolded protein	33	11	0.333333	0.00854
GO:0097480	establishment of synaptic vesicle localization	7	3	0.428571	0.00865
GO:0048489	synaptic vesicle transport	7	3	0.428571	0.00865
GO:0015858	nucleoside transport	7	3	0.428571	0.00865
GO:0015813	L-glutamate transmembrane transport	7	3	0.428571	0.00865
GO:0015840	urea transport	7	3	0.428571	0.00865
GO:0048731	system development	2927	251	0.0857533	0.00885
GO:0002576	platelet degranulation	13	4	0.307692	0.00891
GO:0019373	epoxygenase P450 pathway	20	5	0.25	0.00904
Downregulated DEGs
GO.ID	Term	Annotated	Significant	GeneRatio	elimKS
GO:0008150	biological_process	16235	1491	0.0918386	< 1e-30
GO:0009987	cellular process	14242	1253	0.0879792	2.6e-10
GO:0009833	plant-type primary cell wall biogenesis	52	19	0.365385	2e-09
GO:0030244	cellulose biosynthetic process	72	22	0.305556	5.4e-09
GO:0019745	pentacyclic triterpenoid biosynthetic process	30	13	0.433333	6.8e-08
GO:0098656	monoatomic anion transmembrane transport	413	59	0.142857	7.8e-07
GO:0009611	response to wounding	364	53	0.145604	1.6e-06
GO:0052325	cell wall pectin biosynthetic process	29	11	0.37931	3.4e-06
GO:0009699	phenylpropanoid biosynthetic process	176	40	0.227273	4.1e-06
GO:1901617	organic hydroxy compound biosynthetic process	228	40	0.175439	4.6e-06
GO:0009813	flavonoid biosynthetic process	150	27	0.18	1.3e-05
GO:0010025	wax biosynthetic process	40	12	0.3	2e-05
GO:0016598	protein arginylation	29	10	0.344828	2.6e-05
GO:0097339	glycolate transmembrane transport	4	4	1	3e-05
GO:0044038	cell wall macromolecule biosynthetic process	76	17	0.223684	3.1e-05
GO:0065008	regulation of biological quality	1738	196	0.112773	3.5e-05
GO:0071229	cellular response to acid chemical	562	68	0.120996	3.9e-05
GO:0006468	protein phosphorylation	1228	127	0.10342	6e-05
GO:0008152	metabolic process	11815	1062	0.0898857	6.4e-05
GO:0010345	suberin biosynthetic process	53	13	0.245283	9.5e-05
GO:0042446	hormone biosynthetic process	291	40	0.137457	0.00011
GO:0015908	fatty acid transport	22	8	0.363636	0.00011
GO:0051592	response to calcium ion	28	9	0.321429	0.00012
GO:0010338	leaf formation	9	5	0.555556	0.00021
GO:0051262	protein tetramerization	51	12	0.235294	0.00027
GO:0010215	cellulose microfibril organization	14	6	0.428571	0.00029
GO:0009416	response to light stimulus	978	107	0.109407	0.00032
GO:0060992	response to fungicide	52	12	0.230769	0.00033
GO:0009751	response to salicylic acid	249	34	0.136546	0.00038
GO:0071422	succinate transmembrane transport	6	4	0.666667	0.00039
GO:0010235	guard mother cell cytokinesis	3	3	1	0.0004
GO:0071602	phytosphingosine biosynthetic process	3	3	1	0.0004
GO:0033506	glucosinolate biosynthetic process from homomethionine	3	3	1	0.0004
GO:0009740	gibberellic acid mediated signaling pathway	110	19	0.172727	0.00042
GO:0048878	chemical homeostasis	565	75	0.132743	0.00048
GO:0006099	tricarboxylic acid cycle	34	9	0.264706	0.00062
GO:0009630	gravitropism	105	18	0.171429	0.00065
GO:0016036	cellular response to phosphate starvation	131	24	0.183206	0.00066
GO:0009831	plant-type cell wall modification involved in multidimensional cell growth	11	5	0.454545	0.00069
GO:0006269	DNA replication, synthesis of RNA primer	11	5	0.454545	0.00069
GO:0009834	plant-type secondary cell wall biogenesis	106	18	0.169811	0.00073
GO:0009686	gibberellin biosynthetic process	107	18	0.168224	0.00082
GO:0006855	xenobiotic transmembrane transport	181	26	0.143646	0.00083
GO:0010200	response to chitin	220	30	0.136364	0.00083
GO:0055081	monoatomic anion homeostasis	82	15	0.182927	0.00089
GO:0035435	phosphate ion transmembrane transport	29	8	0.275862	0.00092
GO:0009615	response to virus	160	26	0.1625	0.00092
GO:0042742	defense response to bacterium	675	72	0.106667	0.00104
GO:0009698	phenylpropanoid metabolic process	206	48	0.23301	0.00104
GO:0046898	response to cycloheximide	51	11	0.215686	0.00105
GO:0035336	long-chain fatty-acyl-CoA metabolic process	12	5	0.416667	0.00111
GO:0010412	mannan metabolic process	12	5	0.416667	0.00111
GO:0009409	response to cold	510	57	0.111765	0.00115
GO:0070542	response to fatty acid	348	42	0.12069	0.00115
GO:0019252	starch biosynthetic process	37	9	0.243243	0.0012
GO:1901264	carbohydrate derivative transport	93	16	0.172043	0.00122
GO:0006101	citrate metabolic process	38	9	0.236842	0.00147
GO:0034625	fatty acid elongation, monounsaturated fatty acid	4	3	0.75	0.00152
GO:0034626	fatty acid elongation, polyunsaturated fatty acid	4	3	0.75	0.00152
GO:0019367	fatty acid elongation, saturated fatty acid	4	3	0.75	0.00152
GO:0009651	response to salt stress	801	82	0.102372	0.00161
GO:0009620	response to fungus	558	63	0.112903	0.00162
GO:0010394	homogalacturonan metabolic process	8	4	0.5	0.00163
GO:0080040	positive regulation of cellular response to phosphate starvation	8	4	0.5	0.00163
GO:0009687	abscisic acid metabolic process	46	10	0.217391	0.00164
GO:0046677	response to antibiotic	475	60	0.126316	0.00178
GO:0007041	lysosomal transport	39	9	0.230769	0.00179
GO:0044550	secondary metabolite biosynthetic process	436	75	0.172018	0.00188
GO:0042761	very long-chain fatty acid biosynthetic process	19	6	0.315789	0.00189
GO:0048826	cotyledon morphogenesis	40	9	0.225	0.00216
GO:0009251	glucan catabolic process	61	15	0.245902	0.00219
GO:0120255	olefinic compound biosynthetic process	56	11	0.196429	0.00233
GO:0055085	transmembrane transport	1481	170	0.114787	0.00237
GO:0006084	acetyl-CoA metabolic process	20	6	0.3	0.00253
GO:0009900	dehiscence	41	9	0.219512	0.00258
GO:0022900	electron transport chain	100	16	0.16	0.00264
GO:0015706	nitrate transmembrane transport	49	10	0.204082	0.00271
GO:0007178	cell surface receptor protein serine/threonine kinase signaling pathway	300	36	0.12	0.00275
GO:0046512	sphingosine biosynthetic process	9	4	0.444444	0.00276
GO:0015976	carbon utilization	9	4	0.444444	0.00276
GO:0002698	negative regulation of immune effector process	9	4	0.444444	0.00276
GO:0009664	plant-type cell wall organization	195	44	0.225641	0.00278
GO:0006970	response to osmotic stress	941	102	0.108395	0.00278
GO:0009737	response to abscisic acid	797	90	0.112923	0.00338
GO:0005983	starch catabolic process	35	8	0.228571	0.00339
GO:0045489	pectin biosynthetic process	44	16	0.363636	0.00342
GO:0009593	detection of chemical stimulus	34	10	0.294118	0.0035
GO:0071249	cellular response to nitrate	15	5	0.333333	0.00351
GO:0071423	malate transmembrane transport	28	7	0.25	0.00353
GO:2000369	regulation of clathrin-dependent endocytosis	5	3	0.6	0.00359
GO:0009717	isoflavonoid biosynthetic process	5	3	0.6	0.00359
GO:0015714	phosphoenolpyruvate transport	5	3	0.6	0.00359
GO:0015709	thiosulfate transport	5	3	0.6	0.00359
GO:1902358	sulfate transmembrane transport	5	3	0.6	0.00359
GO:0010109	regulation of photosynthesis	53	12	0.226415	0.00365
GO:0009968	negative regulation of signal transduction	274	33	0.120438	0.0038
GO:0001101	response to acid chemical	1354	160	0.118168	0.00392
GO:0050777	negative regulation of immune response	52	10	0.192308	0.00426
GO:0002183	cytoplasmic translational initiation	10	4	0.4	0.00434
GO:1903825	organic acid transmembrane transport	218	36	0.165138	0.00462
GO:0048364	root development	834	82	0.0983213	0.00476
GO:0009299	mRNA transcription	16	5	0.3125	0.00479
GO:0070507	regulation of microtubule cytoskeleton organization	16	5	0.3125	0.00479
GO:0006694	steroid biosynthetic process	70	12	0.171429	0.0049
GO:0009739	response to gibberellin	227	36	0.15859	0.0051
GO:0010038	response to metal ion	709	83	0.117066	0.0052
GO:0045851	pH reduction	30	7	0.233333	0.00533
GO:0010928	regulation of auxin mediated signaling pathway	98	15	0.153061	0.00542
GO:0071311	cellular response to acetate	2	2	1	0.00546
GO:0080187	floral organ senescence	2	2	1	0.00546
GO:1905157	positive regulation of photosynthesis	2	2	1	0.00546
GO:0034484	raffinose catabolic process	2	2	1	0.00546
GO:0009803	cinnamic acid metabolic process	2	2	1	0.00546
GO:0071722	detoxification of arsenic-containing substance	2	2	1	0.00546
GO:2000286	obsolete receptor internalization involved in canonical Wnt signaling pathway	2	2	1	0.00546
GO:0045471	response to ethanol	2	2	1	0.00546
GO:0033574	response to testosterone	2	2	1	0.00546
GO:1903942	positive regulation of respiratory gaseous exchange	2	2	1	0.00546
GO:0006489	dolichyl diphosphate biosynthetic process	2	2	1	0.00546
GO:0097345	mitochondrial outer membrane permeabilization	2	2	1	0.00546
GO:0010438	cellular response to sulfur starvation	2	2	1	0.00546
GO:0006792	regulation of sulfur utilization	2	2	1	0.00546
GO:0009414	response to water deprivation	605	62	0.102479	0.0055
GO:0044283	small molecule biosynthetic process	842	98	0.11639	0.00562
GO:0010411	xyloglucan metabolic process	46	9	0.195652	0.00583
GO:0048467	gynoecium development	118	17	0.144068	0.00598
GO:0010043	response to zinc ion	72	12	0.166667	0.00618
GO:0010030	positive regulation of seed germination	72	12	0.166667	0.00618
GO:0051365	cellular response to potassium ion starvation	17	5	0.294118	0.00638
GO:0060359	response to ammonium ion	11	4	0.363636	0.00642
GO:0085029	extracellular matrix assembly	55	10	0.181818	0.00644
GO:1901527	abscisic acid-activated signaling pathway involved in stomatal movement	6	3	0.5	0.00679
GO:0009727	detection of ethylene stimulus	6	3	0.5	0.00679
GO:0051211	anisotropic cell growth	6	3	0.5	0.00679
GO:0019586	galacturonate metabolic process	6	3	0.5	0.00679
GO:0002238	response to molecule of fungal origin	6	3	0.5	0.00679
GO:0043100	pyrimidine nucleobase salvage	6	3	0.5	0.00679
GO:0019605	butyrate metabolic process	6	3	0.5	0.00679
GO:0050687	negative regulation of defense response to virus	6	3	0.5	0.00679
GO:0050905	neuromuscular process	6	3	0.5	0.00679
GO:0072699	protein localization to cortical microtubule cytoskeleton	6	3	0.5	0.00679
GO:1902356	oxaloacetate(2-) transmembrane transport	6	3	0.5	0.00679
GO:1902382	11-oxo-beta-amyrin catabolic process	6	3	0.5	0.00679
GO:1902384	glycyrrhetinate metabolic process	6	3	0.5	0.00679
GO:0051016	barbed-end actin filament capping	6	3	0.5	0.00679
GO:0002092	positive regulation of receptor internalization	6	3	0.5	0.00679
GO:0009408	response to heat	274	32	0.116788	0.00681
GO:0034030	ribonucleoside bisphosphate biosynthetic process	24	6	0.25	0.00681
GO:0034033	purine nucleoside bisphosphate biosynthetic process	24	6	0.25	0.00681
GO:0051701	biological process involved in interaction with host	110	16	0.145455	0.00686
GO:0009117	nucleotide metabolic process	341	46	0.134897	0.00708
GO:0071215	cellular response to abscisic acid stimulus	358	42	0.117318	0.00717
GO:0043455	regulation of secondary metabolic process	74	12	0.162162	0.00771
GO:1901659	glycosyl compound biosynthetic process	105	18	0.171429	0.00772
GO:0040020	regulation of meiotic nuclear division	25	6	0.24	0.00841
GO:0071214	cellular response to abiotic stimulus	257	30	0.116732	0.00864
GO:0009812	flavonoid metabolic process	208	37	0.177885	0.00875
GO:0009637	response to blue light	113	16	0.141593	0.00885
GO:1902066	regulation of cell wall pectin metabolic process	12	4	0.333333	0.00908
GO:0090333	regulation of stomatal closure	41	8	0.195122	0.00928
GO:0030865	cortical cytoskeleton organization	85	13	0.152941	0.0093
GO:0009743	response to carbohydrate	291	33	0.113402	0.00932
GO:0042445	hormone metabolic process	489	64	0.130879	0.00984

## Sheet: Table S6
Supplementary Table S6. List of gene ontology terms enriched in differentially expressed genes found in tomato roots colonized by Rhizophagus irregularis
Upregulated DEGs
GO.ID	Term	Annotated	Significant	Ratio	elimKS
GO:0035865	cellular response to potassium ion	9	4	0.444444	1.3e-06
GO:1901601	strigolactone biosynthetic process	4	3	0.75	4.2e-06
GO:0010623	programmed cell death involved in cell development	21	4	0.190476	5.5e-05
GO:0042446	hormone biosynthetic process	281	11	0.0391459	0.00014
GO:0048528	post-embryonic root development	149	8	0.0536913	0.00014
GO:0048658	anther wall tapetum development	27	4	0.148148	0.00015
GO:0009877	nodulation	11	3	0.272727	0.00016
GO:0009686	gibberellin biosynthetic process	62	5	0.0806452	0.00042
GO:0010223	secondary shoot formation	35	4	0.114286	0.00043
GO:0006110	regulation of glycolytic process	4	2	0.5	0.00062
GO:0006722	triterpenoid metabolic process	11	4	0.363636	0.00099
GO:1901959	positive regulation of cutin biosynthetic process	5	2	0.4	0.00102
GO:0016121	carotene catabolic process	5	2	0.4	0.00102
GO:0019432	triglyceride biosynthetic process	20	3	0.15	0.00105
GO:0017145	stem cell division	21	3	0.142857	0.00122
GO:0010421	hydrogen peroxide-mediated programmed cell death	6	2	0.333333	0.00152
GO:0070291	N-acylethanolamine metabolic process	6	2	0.333333	0.00152
GO:0019745	pentacyclic triterpenoid biosynthetic process	6	2	0.333333	0.00152
GO:0010541	acropetal auxin transport	6	2	0.333333	0.00152
GO:2000028	regulation of photoperiodism, flowering	86	5	0.0581395	0.00187
GO:0010540	basipetal auxin transport	25	3	0.12	0.00204
GO:0009805	coumarin biosynthetic process	8	2	0.25	0.0028
GO:0001525	angiogenesis	8	2	0.25	0.0028
GO:0043481	anthocyanin accumulation in tissues in response to UV light	8	2	0.25	0.0028
GO:1900371	regulation of purine nucleotide biosynthetic process	9	2	0.222222	0.00357
GO:0006869	lipid transport	101	5	0.049505	0.00376
GO:0016132	brassinosteroid biosynthetic process	31	3	0.0967742	0.00382
GO:0010268	brassinosteroid homeostasis	32	3	0.09375	0.00419
GO:0046256	2,4,6-trinitrotoluene catabolic process	10	2	0.2	0.00444
GO:0015937	coenzyme A biosynthetic process	11	2	0.181818	0.00539
GO:0055085	transmembrane transport	989	19	0.0192113	0.0055
GO:0008217	regulation of blood pressure	12	2	0.166667	0.00642
GO:0009685	gibberellin metabolic process	75	7	0.0933333	0.00702
GO:0042938	dipeptide transport	13	2	0.153846	0.00754
GO:0016125	sterol metabolic process	76	4	0.0526316	0.00762
GO:0009744	response to sucrose	79	4	0.0506329	0.00872
Downregulated DEGs
GO.ID	Term	Annotated	Significant	Ratio	elimKS
GO:0010200	response to chitin	130	12	0.0923077	2.8e-12
GO:0080142	regulation of salicylic acid biosynthetic process	3	2	0.666667	8.2e-05
GO:0009414	response to water deprivation	402	9	0.0223881	0.00024
GO:0010087	phloem or xylem histogenesis	112	5	0.0446429	0.00031
GO:0036294	cellular response to decreased oxygen levels	28	3	0.107143	0.00042
GO:0019760	glucosinolate metabolic process	82	4	0.0487805	0.00091
GO:0009631	cold acclimation	37	3	0.0810811	0.00096
GO:0006355	regulation of DNA-templated transcription	1729	19	0.010989	0.00111
GO:0051365	cellular response to potassium ion starvation	10	2	0.2	0.00121
GO:0009409	response to cold	477	11	0.0230608	0.00157
GO:0050832	defense response to fungus	336	7	0.0208333	0.0019
GO:0051301	cell division	254	6	0.023622	0.00218
GO:0006979	response to oxidative stress	452	8	0.0176991	0.0025
GO:0009741	response to brassinosteroid	112	4	0.0357143	0.00288
GO:0071219	cellular response to molecule of bacterial origin	16	2	0.125	0.00315
GO:0010112	regulation of systemic acquired resistance	17	2	0.117647	0.00356
GO:0010224	response to UV-B	65	3	0.0461538	0.00488
GO:0060237	regulation of fungal-type cell wall organization	1	1	1	0.00529
GO:0000755	cytogamy	1	1	1	0.00529
GO:0090038	negative regulation of protein kinase C signaling	1	1	1	0.00529
GO:0032995	regulation of fungal-type cell wall biogenesis	1	1	1	0.00529
GO:0090334	regulation of cell wall (1->3)-beta-D-glucan biosynthetic process	1	1	1	0.00529
GO:0009611	response to wounding	307	6	0.019544	0.00553
GO:1900426	positive regulation of defense response to bacterium	23	2	0.0869565	0.00648
GO:0009768	photosynthesis, light harvesting in photosystem I	27	2	0.0740741	0.00887

## Sheet: Table S7
Supplementary Table S7. List of gene ontology terms enriched in differentially expressed genes found in tomato roots colonized by Gigaspora margarita
Upregulated DEGs
GO.ID	Term	Annotated	Significant	Ratio	elimKS
GO:0016036	cellular response to phosphate starvation	78	9	0.115385	2.9e-06
GO:0009686	gibberellin biosynthetic process	62	8	0.129032	4.4e-06
GO:0035865	cellular response to potassium ion	9	4	0.444444	6.4e-06
GO:1901601	strigolactone biosynthetic process	4	3	0.75	1.4e-05
GO:0097366	response to bronchodilator	28	5	0.178571	6e-05
GO:0042446	hormone biosynthetic process	281	14	0.0498221	0.00011
GO:0010223	secondary shoot formation	35	5	0.142857	0.00018
GO:0071281	cellular response to iron ion	55	6	0.109091	0.00019
GO:0010143	cutin biosynthetic process	25	6	0.24	0.00021
GO:0010336	gibberellic acid homeostasis	2	2	1	0.00023
GO:0010623	programmed cell death involved in cell development	21	4	0.190476	0.00026
GO:0071732	cellular response to nitric oxide	23	4	0.173913	0.00038
GO:0046256	2,4,6-trinitrotoluene catabolic process	10	3	0.3	0.0004
GO:0048528	post-embryonic root development	149	9	0.0604027	0.00048
GO:0010043	response to zinc ion	44	5	0.113636	0.00054
GO:1990641	response to iron ion starvation	3	2	0.666667	0.0007
GO:0009407	toxin catabolic process	27	4	0.148148	0.00072
GO:0048658	anther wall tapetum development	27	4	0.148148	0.00072
GO:0009740	gibberellic acid mediated signaling pathway	72	6	0.0833333	0.00082
GO:0006110	regulation of glycolytic process	4	2	0.5	0.00138
GO:0048573	photoperiodism, flowering	148	8	0.0540541	0.00202
GO:1901959	positive regulation of cutin biosynthetic process	5	2	0.4	0.00228
GO:0016121	carotene catabolic process	5	2	0.4	0.00228
GO:0009635	response to herbicide	18	3	0.166667	0.00245
GO:0019432	triglyceride biosynthetic process	20	3	0.15	0.00335
GO:0010421	hydrogen peroxide-mediated programmed cell death	6	2	0.333333	0.00338
GO:0010541	acropetal auxin transport	6	2	0.333333	0.00338
GO:0017145	stem cell division	21	3	0.142857	0.00387
GO:0044550	secondary metabolite biosynthetic process	290	13	0.0448276	0.00389
GO:0097501	stress response to metal ion	7	2	0.285714	0.00468
GO:0050801	monoatomic ion homeostasis	246	10	0.0406504	0.0047
GO:0006829	zinc ion transport	24	3	0.125	0.00569
GO:0009805	coumarin biosynthetic process	8	2	0.25	0.00618
GO:0001525	angiogenesis	8	2	0.25	0.00618
GO:0043481	anthocyanin accumulation in tissues in response to UV light	8	2	0.25	0.00618
GO:0016125	sterol metabolic process	76	5	0.0657895	0.00621
GO:0009723	response to ethylene	261	10	0.0383142	0.00706
GO:0006749	glutathione metabolic process	51	4	0.0784314	0.00767
GO:0016104	triterpenoid biosynthetic process	9	2	0.222222	0.00787
GO:0009831	plant-type cell wall modification involved in multidimensional cell growth	9	2	0.222222	0.00787
GO:1900371	regulation of purine nucleotide biosynthetic process	9	2	0.222222	0.00787
GO:0034599	cellular response to oxidative stress	121	8	0.0661157	0.00816
GO:0043066	negative regulation of apoptotic process	53	4	0.0754717	0.00878
GO:0055085	transmembrane transport	989	25	0.0252781	0.00909
GO:0015718	monocarboxylic acid transport	54	4	0.0740741	0.00937
Downregulated DEGs
GO.ID	Term	Annotated	Significant	Ratio	elimKS
GO:0016598	protein arginylation	16	5	0.3125	4.1e-07
GO:0046898	response to cycloheximide	31	5	0.16129	1.4e-05
GO:0060992	response to fungicide	34	5	0.147059	2.3e-05
GO:0048834	specification of petal number	2	2	1	0.0001
GO:0036294	cellular response to decreased oxygen levels	28	4	0.142857	0.00018
GO:0009299	mRNA transcription	12	3	0.25	0.00022
GO:0009617	response to bacterium	524	15	0.028626	0.00029
GO:0080142	regulation of salicylic acid biosynthetic process	3	2	0.666667	0.00031
GO:0010199	organ boundary specification between lateral organs and the meristem	4	2	0.5	0.00062
GO:0009416	response to light stimulus	823	22	0.0267315	0.00073
GO:0006952	defense response	1071	26	0.0242764	0.00104
GO:0009739	response to gibberellin	155	7	0.0451613	0.00106
GO:0045489	pectin biosynthetic process	25	3	0.12	0.00204
GO:0010200	response to chitin	130	6	0.0461538	0.00217
GO:0002230	positive regulation of defense response to virus by host	8	2	0.25	0.0028
GO:0032350	regulation of hormone metabolic process	59	4	0.0677966	0.00309
GO:0002239	response to oomycetes	63	6	0.0952381	0.00359
GO:0002229	defense response to oomycetes	32	3	0.09375	0.00419
GO:0015692	lead ion transport	10	2	0.2	0.00444
GO:0051274	beta-glucan biosynthetic process	33	3	0.0909091	0.00457
GO:0009642	response to light intensity	164	6	0.0365854	0.00676
GO:0006468	protein phosphorylation	792	16	0.020202	0.00682
GO:0048441	petal development	13	2	0.153846	0.00754
GO:0009699	phenylpropanoid biosynthetic process	122	5	0.0409836	0.0083
